# Supplementary material for: Development of Genomic Resources and Identification of Genetic Diversity and Genetic Structure of the Domestic Bactrian Camel in China by RAD Sequencing
Source: Front Genet. 2020 Jul 30;11:797. doi: 10.3389/fgene.2020.00797 (PMC7406665; doi:10.3389/fgene.2020.00797)
Supplement: Supplementary file 8 [file Table_4.XLSX]

## Sheet: S4 Table
chr	cov	gap	chr_len	gap_mean
NW_011516269.1	12168364	11757	46538883	2923.41
NW_011516265.1	8223679	7968	32057944	2991.25
NW_011517961.1	7576543	7336	28787257	2891.32
NW_011513243.1	6171793	5971	24937548	3142.82
NW_011511605.1	6614180	6375	24672720	2832.71
NW_011511147.1	5367803	5153	20430167	2923.03
NW_011512859.1	5459158	5294	20205338	2785.45
NW_011512597.1	4988066	4867	19607279	3003.74
NW_011544909.1	5090540	4935	19304888	2880.31
NW_011514985.1	5100002	4924	18747691	2771.67
NW_011515636.1	4941911	4764	18309869	2806.04
NW_011514262.1	3446621	3349	17727895	4264.34
NW_011514130.1	4136521	4047	17700578	3351.63
NW_011513270.1	4746091	4540	17673402	2847.43
NW_011544900.1	4386667	4225	17290738	3054.22
NW_011517816.1	4209569	4042	16791372	3112.77
NW_011513299.1	4366807	4279	16458004	2825.71
NW_011544907.1	4290292	4152	16283089	2888.44
NW_011514637.1	3778121	3673	16165641	3372.59
NW_011511150.1	4113575	3983	15556111	2872.84
NW_011515408.1	3996168	3840	15534165	3004.69
NW_011515224.1	3755169	3636	15090592	3117.55
NW_011514272.1	3967623	3833	14875946	2845.9
NW_011516268.1	3662902	3522	14496649	3076.02
NW_011517767.1	3734932	3613	14478951	2973.71
NW_011544912.1	3580965	3466	14371021	3113.11
NW_011517098.1	3048546	2995	14296351	3755.53
NW_011511680.1	3731944	3626	14283732	2910.04
NW_011544910.1	3804648	3635	14170270	2851.62
NW_011510931.1	3487910	3346	14027634	3149.95
NW_011516700.1	3592691	3492	13906696	2953.61
NW_011511552.1	3709652	3596	13872274	2826.09
NW_011511773.1	3455286	3311	13333760	2983.53
NW_011517687.1	3314506	3211	12730356	2932.37
NW_011544898.1	2992865	2899	12707973	3351.19
NW_011513750.1	3446162	3280	12704332	2822.61
NW_011514982.1	3304581	3153	12672740	2971.19
NW_011516552.1	3379384	3282	12363173	2737.29
NW_011511553.1	3275855	3143	12179719	2832.92
NW_011517956.1	3251660	3160	12118209	2805.87
NW_011516528.1	3361788	3273	12076045	2662.47
NW_011516558.1	3203661	3064	12012154	2874.83
NW_011513546.1	2601031	2522	12000580	3727.02
NW_011513121.1	3292676	3192	11970513	2718.62
NW_011513524.1	2878354	2788	11934751	3248.35
NW_011515567.1	3136954	3049	11704511	2809.96
NW_011514758.1	2757058	2631	11616875	3367.47
NW_011517503.1	2878491	2785	11336851	3037.11
NW_011514683.1	3166053	3063	11315732	2660.69
NW_011515627.1	3134131	3034	11270419	2681.7
NW_011517737.1	2900257	2841	11182204	2915.15
NW_011513933.1	2973761	2897	11054148	2789.23
NW_011512850.1	2921647	2840	10974801	2835.62
NW_011515601.1	2761258	2701	10911568	3017.52
NW_011514844.1	2748501	2663	10874860	3051.58
NW_011511611.1	2845374	2708	10784093	2931.58
NW_011512444.1	2721300	2635	10668409	3015.98
NW_011515632.1	2612075	2504	10661602	3214.67
NW_011514468.1	2473978	2417	10235142	3211.07
NW_011510342.1	2744289	2640	9820152	2680.25
NW_011517309.1	2432656	2340	9529907	3033.01
NW_011517499.1	2081211	2066	9355897	3521.15
NW_011512519.1	1567888	1515	9219074	5050.29
NW_011510719.1	2477769	2377	8989139	2739.32
NW_011515158.1	2160267	2103	8960423	3233.55
NW_011544905.1	2284093	2218	8929951	2996.33
NW_011513508.1	2293131	2237	8845768	2929.21
NW_011544908.1	2366892	2283	8812066	2823.12
NW_011511141.1	2356260	2245	8760594	2852.71
NW_011516696.1	2393882	2279	8738311	2783.87
NW_011544904.1	1923784	1883	8682452	3589.31
NW_011544903.1	2277001	2225	8324874	2718.15
NW_011514986.1	1519091	1511	8282627	4476.2
NW_011510360.1	1681514	1643	8260895	4004.49
NW_011511623.1	2008361	1961	8260879	3188.43
NW_011516746.1	2098879	2040	8214115	2997.66
NW_011516006.1	1933657	1884	8158244	3303.92
NW_011515430.1	2101754	2006	8125430	3002.83
NW_011516693.1	1996812	1920	8094382	3175.82
NW_011514983.1	1777156	1765	7635766	3319.33
NW_011515625.1	2122429	2057	7613697	2669.55
NW_011511610.1	1932323	1889	7597464	2999.02
NW_011512521.1	1904104	1825	7553667	3095.65
NW_011510995.1	1934875	1864	7439324	2953.03
NW_011517196.1	2027586	1983	7391300	2704.85
NW_011544899.1	1634413	1602	7258869	3510.9
NW_011510729.1	1762796	1703	7240109	3216.27
NW_011510364.1	1747808	1680	7183371	3235.45
NW_011515580.1	1907254	1841	7170238	2858.76
NW_011511990.1	1960748	1901	7083335	2694.68
NW_011512871.1	1824166	1764	6990075	2928.52
NW_011516410.1	1777338	1724	6959872	3006.11
NW_011515779.1	1708940	1677	6922031	3108.58
NW_011544911.1	1673220	1579	6903358	3312.31
NW_011513716.1	1905259	1845	6833022	2670.87
NW_011511614.1	1327144	1305	6750109	4155.53
NW_011511600.1	1725707	1657	6708404	3007.06
NW_011513397.1	1748774	1698	6707506	2920.34
NW_011513077.1	1711810	1622	6636636	3036.27
NW_011512127.1	1481495	1452	6508339	3462.01
NW_011514557.1	1445796	1432	6486638	3520.14
NW_011511178.1	1485831	1447	6396105	3393.42
NW_011516578.1	1742224	1706	6385139	2721.52
NW_011517677.1	1366814	1329	6363630	3759.83
NW_011516557.1	961648	955	6270509	5559.02
NW_011515153.1	1434436	1404	6258484	3435.93
NW_011514256.1	1686258	1629	6155707	2743.68
NW_011514134.1	1746574	1671	6134593	2625.98
NW_011517963.1	1616660	1555	5992768	2814.22
NW_011517530.1	1446825	1400	5913102	3190.2
NW_011511620.1	1638074	1579	5873509	2682.35
NW_011514132.1	1550234	1482	5719237	2813.09
NW_011515599.1	1331465	1291	5689983	3376.08
NW_011510175.1	1476579	1424	5687062	2956.8
NW_011511653.1	1436731	1391	5611100	3000.98
NW_011511555.1	1078526	1072	5561593	4181.97
NW_011544902.1	1395589	1335	5516090	3086.52
NW_011516836.1	1435066	1389	5456061	2894.88
NW_011511274.1	1477760	1405	5446549	2824.76
NW_011517692.1	1465504	1400	5433982	2834.63
NW_011515675.1	1172633	1150	5416316	3690.16
NW_011511114.1	1358466	1332	5348875	2995.8
NW_011512853.1	1443333	1360	5291467	2829.51
NW_011516773.1	1384521	1333	5290148	2929.95
NW_011513285.1	1197153	1165	5219467	3452.63
NW_011513934.1	1465875	1422	5217064	2637.97
NW_011514563.1	1344729	1298	5195035	2966.34
NW_011516690.1	1176867	1152	4942766	3269.01
NW_011512525.1	1289412	1239	4854223	2877.17
NW_011516728.1	1230213	1210	4768372	2924.1
NW_011512878.1	1021172	1011	4722202	3660.76
NW_011515017.1	1250425	1205	4718735	2878.27
NW_011510457.1	1255023	1207	4714615	2866.27
NW_011511988.1	1104083	1063	4622299	3309.7
NW_011515021.1	1167207	1145	4484540	2897.23
NW_011509962.1	1208426	1187	4442597	2724.66
NW_011509970.1	1225506	1191	4434291	2694.19
NW_011516759.1	1192396	1170	4432370	2769.21
NW_011509967.1	1185402	1120	4391385	2862.48
NW_011514020.1	1015768	985	4329500	3364.19
NW_011512590.1	925404	899	4326399	3783.09
NW_011517538.1	1103985	1057	4325638	3047.92
NW_011511506.1	918464	908	4238440	3656.36
NW_011511766.1	921067	888	4207525	3700.97
NW_011514851.1	1030147	984	4182964	3204.08
NW_011515311.1	907985	910	4177780	3593.18
NW_011514248.1	1032272	991	4176002	3172.28
NW_011510533.1	1051920	996	4158258	3118.81
NW_011512322.1	1124582	1094	4146182	2761.97
NW_011516271.1	926754	930	4142589	3457.89
NW_011513948.1	989061	982	4101265	3169.25
NW_011512001.1	1080999	1023	4061952	2913.93
NW_011510551.1	648597	643	4032896	5263.3
NW_011512834.1	1005414	981	3991413	3043.83
NW_011510761.1	717401	708	3987439	4618.7
NW_011514126.1	783747	770	3956715	4120.74
NW_011509865.1	991008	960	3956521	3089.08
NW_011515411.1	1040257	995	3929744	2904.01
NW_011515960.1	898963	863	3845251	3414.01
NW_011516475.1	1040734	989	3833512	2823.84
NW_011517028.1	993947	961	3820756	2941.53
NW_011516737.1	940431	888	3816737	3239.08
NW_011516901.1	778761	780	3800717	3874.3
NW_011516553.1	611477	608	3761713	5181.31
NW_011510373.1	854572	830	3719368	3451.56
NW_011513519.1	949383	906	3701558	3037.72
NW_011513506.1	934807	919	3699964	3008.88
NW_011514270.1	815906	802	3690750	3584.59
NW_011515847.1	1018587	983	3675125	2702.48
NW_011516738.1	670068	673	3666401	4452.2
NW_011544906.1	774267	758	3664250	3812.64
NW_011517149.1	682103	675	3662283	4415.08
NW_011511613.1	760386	726	3657781	3990.9
NW_011511684.1	911873	893	3624272	3037.4
NW_011513705.1	983439	967	3604273	2710.27
NW_011509917.1	619647	604	3563100	4873.27
NW_011510721.1	851460	833	3491600	3169.44
NW_011514988.1	745766	723	3471620	3770.2
NW_011516698.1	950911	891	3444140	2798.24
NW_011514434.1	928449	884	3388351	2782.69
NW_011511619.1	656705	635	3350399	4242.04
NW_011514566.1	880453	832	3340571	2956.87
NW_011512008.1	616275	618	3331731	4393.94
NW_011512512.1	780787	756	3302636	3335.78
NW_011515853.1	806543	788	3277743	3136.04
NW_011514128.1	705089	680	3142336	3584.19
NW_011513412.1	620006	606	3142189	4162.02
NW_011510927.1	646664	636	3142049	3923.56
NW_011513939.1	546942	533	3114180	4816.58
NW_011512517.1	739994	706	3054158	3277.85
NW_011515270.1	701130	682	3031277	3416.64
NW_011511616.1	709925	695	3009255	3308.39
NW_011512613.1	643311	634	3006168	3726.9
NW_011510294.1	695266	688	2986655	3330.51
NW_011510549.1	744227	725	2959115	3055.02
NW_011514978.1	821174	794	2937281	2665.12
NW_011514911.1	734096	698	2896128	3097.47
NW_011512518.1	745532	688	2777983	2954.14
NW_011511602.1	682436	674	2772261	3100.63
NW_011516281.1	631243	624	2722766	3351.8
NW_011513053.1	560824	559	2714095	3852.01
NW_011509973.1	649911	630	2712935	3274.64
NW_011516730.1	688442	676	2655163	2909.35
NW_011510929.1	384765	386	2645467	5856.74
NW_011514127.1	730605	699	2644670	2738.29
NW_011511551.1	618536	603	2641275	3354.46
NW_011512020.1	718982	688	2638740	2790.35
NW_011513414.1	500340	498	2629880	4276.18
NW_011510733.1	660339	655	2626219	3001.34
NW_011512250.1	638299	634	2619667	3125.19
NW_011515235.1	596380	557	2591832	3582.5
NW_011512866.1	572453	544	2552419	3639.64
NW_011517570.1	712858	668	2525780	2713.96
NW_011515959.1	651336	630	2524497	2973.27
NW_011513030.1	699155	683	2514719	2658.22
NW_011515267.1	579673	568	2500910	3382.46
NW_011516685.1	601710	581	2485068	3241.58
NW_011517549.1	566746	551	2479398	3471.24
NW_011515851.1	558485	556	2478559	3453.37
NW_011516739.1	627717	602	2428477	2991.3
NW_011515641.1	560513	530	2420795	3509.97
NW_011544901.1	610450	606	2401733	2955.91
NW_011513761.1	564142	540	2400573	3400.8
NW_011513135.1	625993	593	2368572	2938.58
NW_011513264.1	672746	661	2340220	2522.65
NW_011516705.1	541092	517	2327515	3455.36
NW_011510104.1	617503	604	2323016	2823.7
NW_011511427.1	597634	580	2310111	2952.55
NW_011510425.1	485625	456	2302145	3983.6
NW_011513697.1	604788	589	2298178	2875.03
NW_011514979.1	602098	572	2297666	2964.28
NW_011512405.1	550432	532	2287201	3264.6
NW_011510263.1	585763	574	2278228	2948.55
NW_011514137.1	480348	496	2257995	3583.97
NW_011511987.1	626972	607	2232574	2645.14
NW_011511137.1	554837	529	2219235	3146.31
NW_011512632.1	578866	560	2198288	2891.82
NW_011516731.1	588151	562	2168042	2811.19
NW_011510722.1	336520	334	2090507	5251.46
NW_011516575.1	550831	514	2034272	2886.07
NW_011515729.1	495750	484	2031700	3173.45
NW_011516702.1	489858	492	2001863	3073.18
NW_011515168.1	536556	527	1982912	2744.51
NW_011513418.1	222490	218	1949619	7922.61
NW_011513413.1	515594	495	1948960	2895.69
NW_011514997.1	407453	402	1941816	3816.82
NW_011511989.1	466447	455	1905788	3163.39
NW_011512198.1	465219	455	1897128	3147.05
NW_011516725.1	504210	489	1891905	2837.82
NW_011512356.1	421002	411	1883191	3557.64
NW_011510435.1	502792	485	1870128	2819.25
NW_011514224.1	313295	306	1867931	5080.51
NW_011515813.1	495793	484	1861134	2820.95
NW_011511612.1	400344	394	1831006	3631.12
NW_011515621.1	327685	320	1821536	4668.28
NW_011516296.1	345304	320	1821313	4612.53
NW_011514627.1	406525	387	1785081	3562.16
NW_011511566.1	367799	370	1778725	3813.31
NW_011515635.1	398970	402	1774859	3422.61
NW_011513968.1	421652	404	1756144	3303.2
NW_011515754.1	415976	397	1735362	3323.39
NW_011512577.1	486843	469	1733708	2658.56
NW_011510818.1	507324	473	1729557	2584
NW_011513978.1	381330	374	1718038	3574.09
NW_011513475.1	190357	188	1715600	8112.99
NW_011517682.1	380845	369	1708544	3598.1
NW_011517189.1	481631	465	1700205	2620.59
NW_011513511.1	369888	362	1696138	3663.67
NW_011513512.1	485763	463	1680505	2580.44
NW_011510930.1	473710	456	1674486	2633.28
NW_011515164.1	382054	368	1652788	3453.08
NW_011511770.1	393025	374	1634690	3319.96
NW_011514977.1	328687	318	1606976	4019.78
NW_011517144.1	439614	426	1596035	2714.6
NW_011509864.1	395662	391	1558712	2974.55
NW_011510363.1	359548	353	1558426	3396.25
NW_011512010.1	401825	373	1540068	3051.59
NW_011517679.1	378251	361	1520844	3165.08
NW_011510266.1	365625	349	1501059	3253.39
NW_011514414.1	384251	373	1461063	2886.9
NW_011510793.1	401502	389	1456259	2711.46
NW_011516706.1	404371	372	1441413	2787.75
NW_011515966.1	401038	388	1436837	2669.59
NW_011514259.1	232565	225	1430104	5322.4
NW_011516563.1	337052	317	1411840	3390.5
NW_011516697.1	325601	307	1403274	3510.34
NW_011516735.1	353638	340	1401423	3081.72
NW_011511853.1	342180	313	1394117	3360.82
NW_011516684.1	353723	345	1392710	3011.56
NW_011510998.1	335889	314	1373995	3306.07
NW_011512529.1	236738	240	1365869	4704.71
NW_011512416.1	383113	379	1351791	2555.88
NW_011515163.1	165093	171	1325044	6783.34
NW_011511173.1	348341	347	1319366	2798.34
NW_011510978.1	340900	345	1308931	2805.89
NW_011517548.1	281334	257	1307603	3993.26
NW_011516551.1	179107	178	1297832	6284.97
NW_011511992.1	318370	314	1287521	3086.47
NW_011511562.1	304646	311	1285897	3155.15
NW_011511373.1	323809	310	1269271	3049.88
NW_011510161.1	309191	296	1254201	3192.6
NW_011510741.1	246792	255	1244684	3913.3
NW_011515962.1	305705	295	1225073	3116.5
NW_011517118.1	318421	320	1201416	2759.36
NW_011511292.1	340230	329	1200534	2614.91
NW_011512462.1	209380	200	1200372	4954.96
NW_011516734.1	311421	288	1197676	3077.27
NW_011517542.1	314165	312	1196970	2829.5
NW_011510356.1	309191	299	1194190	2959.86
NW_011515227.1	260407	248	1171468	3673.63
NW_011510361.1	350017	319	1164058	2551.85
NW_011513709.1	162381	170	1157939	5856.22
NW_011515975.1	299179	285	1152558	2994.31
NW_011512174.1	286337	273	1090887	2947.07
NW_011511545.1	290345	292	1090411	2739.95
NW_011511995.1	289372	283	1084662	2810.21
NW_011513955.1	293395	283	1082494	2788.34
NW_011514148.1	121622	121	1080682	7926.12
NW_011514852.1	288223	279	1044515	2710.72
NW_011517136.1	198642	188	1007814	4304.11
NW_011512912.1	248815	249	964570	2874.52
NW_011515961.1	134823	132	961849	6265.35
NW_011517552.1	250528	226	949356	3092.16
NW_011509942.1	209645	194	909799	3609.04
NW_011509874.1	211567	211	890505	3217.72
NW_011511548.1	196482	196	882281	3498.97
NW_011510774.1	239866	229	867074	2738.9
NW_011513931.1	222572	212	836005	2893.55
NW_011513597.1	129012	134	833750	5259.24
NW_011517143.1	233406	223	816222	2613.52
NW_011511991.1	171054	161	814077	3993.93
NW_011517550.1	166125	158	812833	4093.09
NW_011514131.1	211505	209	811314	2869.9
NW_011510359.1	200836	184	809058	3305.55
NW_011516564.1	211805	196	799956	3000.77
NW_011510558.1	176429	173	795690	3579.54
NW_011513012.1	163324	160	789246	3912.01
NW_011515840.1	157478	152	783868	4120.99
NW_011515257.1	216914	212	780909	2660.35
NW_011511996.1	225367	210	773860	2611.87
NW_011510164.1	138184	141	772103	4495.88
NW_011509773.1	223614	219	769316	2491.79
NW_011514135.1	204715	196	763730	2852.12
NW_011513334.1	179087	180	759713	3225.7
NW_011510938.1	158886	155	753236	3834.52
NW_011515016.1	102652	103	739805	6185.95
NW_011513267.1	198530	191	737908	2823.97
NW_011515288.1	123699	127	729480	4769.93
NW_011516711.1	162977	153	724235	3668.35
NW_011509858.1	158056	153	719098	3666.94
NW_011512061.1	171174	168	710011	3207.36
NW_011513322.1	174131	175	692417	2961.63
NW_011517540.1	130696	130	686903	4278.52
NW_011515331.1	144819	148	676872	3594.95
NW_011509948.1	139564	140	676816	3837.51
NW_011515844.1	186098	184	661883	2585.79
NW_011513422.1	185527	183	661318	2599.95
NW_011512508.1	171019	165	649192	2898.02
NW_011511146.1	126920	123	625504	4053.53
NW_011517539.1	153522	145	620328	3219.35
NW_011513349.1	132643	125	604517	3774.99
NW_011515253.1	139197	135	604332	3445.44
NW_011510716.1	127570	119	602901	3994.38
NW_011517518.1	173420	172	598348	2470.51
NW_011517529.1	90613	89	597651	5697.06
NW_011517517.1	115479	108	593233	4423.65
NW_011509872.1	111189	99	590343	4839.94
NW_011510156.1	111023	112	579135	4179.57
NW_011510194.1	149568	145	569357	2895.1
NW_011514857.1	137497	137	546503	2985.45
NW_011510015.1	112439	109	540443	3926.64
NW_011511549.1	134816	128	531849	3101.82
NW_011514263.1	109385	105	527379	3980.9
NW_011510362.1	136907	131	526681	2975.37
NW_011515428.1	105984	105	521520	3957.49
NW_011509660.1	132410	129	518208	2990.68
NW_011513439.1	157825	157	508305	2232.36
NW_011510932.1	108937	102	501257	3846.27
NW_011514874.1	124103	122	496635	3053.54
NW_011511557.1	130174	126	495181	2896.88
NW_011514269.1	114266	113	482291	3256.86
NW_011517513.1	123612	127	482261	2824.01
NW_011517578.1	121216	122	479163	2933.99
NW_011513162.1	111776	109	477870	3358.66
NW_011515640.1	95737	95	459255	3826.51
NW_011517505.1	94342	94	455895	3846.31
NW_011510536.1	118842	113	455791	2981.85
NW_011516701.1	107838	98	453365	3525.79
NW_011510367.1	111655	113	449918	2993.48
NW_011513937.1	112785	105	445323	3167.03
NW_011515628.1	72484	76	443467	4881.36
NW_011510937.1	102232	97	440103	3483.21
NW_011514133.1	110981	105	438987	3123.87
NW_011516546.1	114068	118	433430	2706.46
NW_011515260.1	106936	105	419991	2981.48
NW_011517693.1	115542	116	419067	2616.59
NW_011510397.1	44559	43	416574	8651.51
NW_011516736.1	72357	72	415625	4767.61
NW_011514847.1	106371	95	407948	3174.49
NW_011514164.1	76690	84	396377	3805.8
NW_011511870.1	119741	117	394973	2352.41
NW_011514307.1	94837	90	392504	3307.41
NW_011517557.1	97346	100	388285	2909.39
NW_011513178.1	97613	88	384461	3259.64
NW_011512274.1	76145	77	378090	3921.36
NW_011512057.1	78416	76	377535	3935.78
NW_011509655.1	80039	81	368959	3566.91
NW_011511284.1	105471	103	364112	2511.08
NW_011511198.1	74774	77	361198	3719.79
NW_011514572.1	57655	60	357908	5004.22
NW_011509621.1	90261	91	355348	2913.04
NW_011512002.1	83089	79	353107	3417.95
NW_011509483.1	82660	75	352706	3600.61
NW_011516559.1	71751	68	344774	4015.04
NW_011513930.1	90742	84	341285	2982.65
NW_011517962.1	82570	78	318747	3027.91
NW_011514568.1	52669	54	312521	4812.07
NW_011514136.1	70676	74	309976	3233.78
NW_011515666.1	78093	82	309095	2817.1
NW_011514924.1	72508	73	308778	3236.58
NW_011510946.1	98062	88	308296	2389.02
NW_011513441.1	92379	92	303174	2291.25
NW_011509947.1	86325	84	301197	2558
NW_011514981.1	78154	81	297703	2710.48
NW_011512870.1	81147	79	290559	2650.78
NW_011516692.1	65462	67	282933	3245.84
NW_011509869.1	70117	69	276398	2989.58
NW_011510723.1	58638	58	275218	3734.14
NW_011515279.1	63127	70	270289	2959.46
NW_011515622.1	60695	59	267960	3512.97
NW_011511771.1	70444	68	264184	2849.12
NW_011517541.1	68886	67	262639	2891.84
NW_011509939.1	74789	71	261689	2632.39
NW_011512003.1	75611	75	260872	2470.15
NW_011513616.1	57005	52	254647	3800.81
NW_011513530.1	34286	33	240740	6256.18
NW_011516568.1	66198	67	239160	2581.52
NW_011512510.1	57278	57	238369	3177.04
NW_011512846.1	67471	61	233696	2725
NW_011509533.1	53789	52	225501	3302.15
NW_011509867.1	50081	53	224870	3297.91
NW_011513423.1	54587	52	222437	3227.88
NW_011514703.1	71232	68	220018	2188.03
NW_011516776.1	54361	52	219625	3178.15
NW_011509949.1	30181	31	218690	6080.94
NW_011509997.1	60562	60	217158	2609.93
NW_011516623.1	47650	46	212156	3576.22
NW_011510732.1	50216	49	211352	3288.49
NW_011515423.1	41480	44	207890	3782.05
NW_011512843.1	54701	56	207813	2734.14
NW_011515850.1	68013	64	206445	2163
NW_011517121.1	49621	52	204372	2975.98
NW_011516555.1	33605	35	203594	4856.83
NW_011509946.1	60494	57	202764	2495.96
NW_011511599.1	39944	40	202195	4056.28
NW_011515965.1	54683	49	200237	2970.49
NW_011513010.1	47102	41	199577	3718.9
NW_011514268.1	57505	53	198637	2662.87
NW_011513281.1	28475	29	197224	5818.93
NW_011513707.1	37242	39	190979	3941.97
NW_011513808.1	52743	51	188383	2659.61
NW_011516000.1	50724	49	179437	2626.8
NW_011509873.1	52604	50	176197	2471.86
NW_011515603.1	46389	46	175403	2804.65
NW_011510814.1	29754	29	174714	4998.62
NW_011512591.1	40228	41	174307	3270.22
NW_011513972.1	40616	43	168042	2963.4
NW_011514349.1	19129	19	167195	7792.95
NW_011509467.1	32367	33	164662	4008.94
NW_011512860.1	39198	41	164158	3047.8
NW_011515269.1	30099	30	161543	4381.47
NW_011511299.1	32672	28	160422	4562.5
NW_011511985.1	41322	41	153363	2732.71
NW_011514284.1	35816	38	150729	3024.03
NW_011513737.1	33085	27	150674	4355.15
NW_011509953.1	16688	18	150671	7443.5
NW_011511550.1	43852	45	143440	2213.07
NW_011516729.1	30843	32	142357	3484.81
NW_011516274.1	31461	32	141203	3429.44
NW_011517514.1	37124	31	140289	3327.9
NW_011515614.1	30976	32	138995	3375.59
NW_011515983.1	29469	31	138135	3505.35
NW_011511608.1	38078	36	137934	2773.78
NW_011514747.1	22161	23	136499	4971.22
NW_011510745.1	29817	31	129595	3218.65
NW_011516264.1	22336	25	127438	4204.08
NW_011509943.1	16554	18	126616	6114.56
NW_011515407.1	18260	18	123700	5857.78
NW_011513417.1	23596	26	122359	3798.58
NW_011509462.1	24183	24	121375	4049.67
NW_011512710.1	22081	23	118646	4198.48
NW_011514859.1	26533	31	117066	2920.42
NW_011517680.1	26692	24	116638	3747.75
NW_011509464.1	34420	34	116466	2413.12
NW_011517535.1	18661	18	116424	5431.28
NW_011511640.1	9058	9	114739	11742.3
NW_011512854.1	39289	36	114071	2077.28
NW_011511561.1	30695	31	112881	2651.16
NW_011513940.1	25151	24	111144	3583.04
NW_011510812.1	25338	23	110312	3694.52
NW_011510166.1	19247	15	108519	5951.47
NW_011511648.1	25412	25	107429	3280.68
NW_011516129.1	15101	13	105789	6976
NW_011513240.1	30563	33	102818	2189.55
NW_011515990.1	18604	19	101651	4370.89
NW_011516762.1	29251	32	101566	2259.84
NW_011513139.1	22491	22	100658	3553.05
NW_011510530.1	28393	24	98326	2913.88
NW_011510557.1	19634	22	95378	3442.91
NW_011510162.1	13216	14	92721	5678.93
NW_011516587.1	13685	13	89666	5844.69
NW_011511697.1	30694	28	89499	2100.18
NW_011512046.1	21017	23	87986	2911.7
NW_011515597.1	19065	20	87731	3433.3
NW_011516262.1	22242	20	87273	3251.55
NW_011509945.1	19780	20	86925	3357.25
NW_011512523.1	19226	24	85956	2780.42
NW_011509478.1	28263	24	85439	2382.33
NW_011517559.1	13587	15	85147	4770.67
NW_011516704.1	11312	14	84903	5256.5
NW_011516278.1	11163	11	84248	6644.09
NW_011513272.1	13941	15	83929	4665.87
NW_011513277.1	13640	14	83702	5004.43
NW_011515634.1	18865	19	82917	3371.16
NW_011511556.1	25622	26	82733	2196.58
NW_011510365.1	22054	23	82487	2627.52
NW_011509472.1	26847	28	82461	1986.21
NW_011516741.1	22388	21	81804	2829.33
NW_011517694.1	19610	17	80807	3599.82
NW_011512418.1	15184	17	79484	3782.35
NW_011515644.1	13655	12	79026	5447.58
NW_011517211.1	26954	27	78888	1923.48
NW_011516708.1	20062	21	78884	2801.05
NW_011515862.1	14721	16	78001	3955
NW_011517112.1	14422	15	77737	4221
NW_011516829.1	22119	27	76951	2030.81
NW_011509494.1	22312	20	76124	2690.6
NW_011510757.1	23481	22	76075	2390.64
NW_011514138.1	20584	21	75513	2615.67
NW_011517510.1	13515	14	74427	4350.86
NW_011510370.1	20430	17	72549	3065.82
NW_011516733.1	13433	13	71326	4453.31
NW_011511993.1	19739	17	71107	3021.65
NW_011517750.1	18571	19	70939	2756.21
NW_011515650.1	21215	19	68864	2507.84
NW_011517836.1	10836	12	68785	4829.08
NW_011510378.1	14927	15	67315	3492.53
NW_011513995.1	1000	2	66247	32623.5
NW_011517155.1	15553	16	65348	3112.19
NW_011512702.1	18244	17	64326	2710.71
NW_011515876.1	20453	22	64283	1992.27
NW_011515633.1	1000	2	63663	31331.5
NW_011517684.1	15542	14	63192	3403.57
NW_011515958.1	13179	13	62679	3807.69
NW_011517114.1	32882	26	61695	1108.19
NW_011512857.1	13373	12	61214	3986.75
NW_011517702.1	10972	15	61079	3340.47
NW_011517119.1	5984	8	60210	6778.25
NW_011516298.1	16342	18	60062	2428.89
NW_011517117.1	18914	19	59772	2150.42
NW_011510739.1	3988	5	59753	11153
NW_011511642.1	12952	14	58757	3271.79
NW_011511986.1	14901	17	58210	2547.59
NW_011510358.1	16080	17	57127	2414.53
NW_011512869.1	15666	12	55997	3360.92
NW_011514255.1	10357	11	55402	4095
NW_011515963.1	14161	13	55199	3156.77
NW_011514295.1	14139	14	54020	2848.64
NW_011516824.1	9346	8	52895	5443.62
NW_011517154.1	7391	9	52840	5049.89
NW_011511787.1	10471	10	52413	4194.2
NW_011517531.1	17482	16	52369	2180.44
NW_011510612.1	13247	14	51694	2746.21
NW_011513708.1	11210	13	51510	3100
NW_011509859.1	6984	10	51007	4402.3
NW_011510778.1	15781	14	50563	2484.43
NW_011509509.1	12034	14	49588	2682.43
NW_011509871.1	15497	17	49242	1985
NW_011515609.1	9797	10	48776	3897.9
NW_011514440.1	2992	4	48677	11421.2
NW_011510353.1	15503	16	48280	2048.56
NW_011510795.1	10904	12	47329	3035.42
NW_011514860.1	8573	12	46145	3131
NW_011510170.1	11092	11	46124	3184.73
NW_011510934.1	8940	9	45620	4075.56
NW_011511546.1	15290	17	45087	1752.76
NW_011515647.1	10939	11	44983	3094.91
NW_011515659.1	15533	16	44389	1803.5
NW_011512822.1	5897	5	44334	7687.4
NW_011515262.1	8833	7	44118	5040.71
NW_011511302.1	15000	14	43342	2024.43
NW_011512700.1	21101	19	43166	1161.32
NW_011515976.1	11532	12	42691	2596.58
NW_011511276.1	7297	7	42313	5002.29
NW_011510172.1	4984	6	42182	6199.67
NW_011515477.1	9399	9	41704	3589.44
NW_011512264.1	12769	11	41088	2574.45
NW_011513269.1	4984	6	40842	5976.33
NW_011510297.1	6976	8	40302	4165.75
NW_011509877.1	7435	9	39988	3617
NW_011516429.1	9964	11	39839	2715.91
NW_011511603.1	15450	16	39466	1501
NW_011510441.1	8940	9	39154	3357.11
NW_011516769.1	5984	8	39145	4145.12
NW_011513263.1	6976	8	38770	3974.25
NW_011511629.1	8972	11	38415	2676.64
NW_011515967.1	10769	11	38157	2489.82
NW_011515414.1	9482	9	38000	3168.67
NW_011514996.1	3992	6	37311	5553.17
NW_011514879.1	14521	20	36957	1121.8
NW_011517322.1	1996	3	36869	11624.3
NW_011509653.1	1000	2	36797	17898.5
NW_011515712.1	4000	8	36283	4035.38
NW_011509650.1	14477	12	36037	1796.67
NW_011510246.1	6128	8	35801	3709.12
NW_011516036.1	8314	9	35538	3024.89
NW_011512681.1	14451	13	35374	1609.46
NW_011517500.1	4214	4	35337	7780.75
NW_011514297.1	8638	9	35160	2946.89
NW_011515648.1	2992	4	34331	7834.75
NW_011514995.1	10631	10	33733	2310.2
NW_011510165.1	6976	8	33554	3322.25
NW_011514509.1	5890	8	33357	3433.38
NW_011516687.1	5328	6	33261	4655.5
NW_011517681.1	1996	3	33128	10377.3
NW_011516726.1	5969	6	33050	4513.5
NW_011511768.1	1000	2	32992	15996
NW_011509687.1	5822	6	32765	4490.5
NW_011509989.1	2992	4	32316	7331
NW_011516760.1	1996	3	31844	9949.33
NW_011515846.1	2992	4	31813	7205.25
NW_011514261.1	9485	8	31446	2745.12
NW_011516695.1	7101	5	31139	4807.6
NW_011516768.1	6976	8	30990	3001.75
NW_011515231.1	8823	9	30910	2454.11
NW_011510229.1	6644	8	30761	3014.62
NW_011510708.1	2992	4	30650	6914.5
NW_011512532.1	5738	6	30527	4131.5
NW_011514965.1	7409	5	30489	4616
NW_011510157.1	5980	7	30378	3485.43
NW_011512727.1	7730	6	29813	3680.5
NW_011512969.1	6293	7	29582	3327
NW_011515409.1	2992	4	29147	6538.75
NW_011510526.1	7650	7	28833	3026.14
NW_011510293.1	5370	5	28315	4589
NW_011510389.1	1985	1	28270	26285
NW_011516710.1	7976	10	27662	1968.6
NW_011514292.1	4629	5	27329	4540
NW_011510935.1	5386	6	27296	3651.67
NW_011511621.1	5994	6	27123	3521.5
NW_011513715.1	5932	8	26736	2600.5
NW_011516787.1	1000	2	26264	12632
NW_011514569.1	14100	9	26243	1349.22
NW_011515592.1	6836	5	26042	3841.2
NW_011511175.1	3866	4	26012	5536.5
NW_011513446.1	1000	2	25999	12499.5
NW_011513947.1	4984	6	25765	3463.5
NW_011512886.1	7745	9	25548	1978.11
NW_011513941.1	11099	10	25504	1440.5
NW_011514280.1	2992	4	25430	5609.5
NW_011514485.1	1766	2	24332	11283
NW_011512542.1	6244	7	24193	2564.14
NW_011514037.1	4984	6	24081	3182.83
NW_011514266.1	5596	4	23489	4473.25
NW_011510340.1	11062	10	23460	1239.8
NW_011512042.1	4319	4	23345	4756.5
NW_011513949.1	8418	9	23314	1655.11
NW_011513570.1	5984	8	23221	2154.62
NW_011514121.1	3841	4	22924	4770.75
NW_011512864.1	5225	5	22803	3515.6
NW_011515232.1	4655	7	22574	2559.86
NW_011511515.1	3425	5	22508	3816.6
NW_011517391.1	4988	7	22427	2491.29
NW_011517122.1	4439	4	22377	4484.5
NW_011516096.1	1000	2	22191	10595.5
NW_011512284.1	4157	5	21886	3545.8
NW_011510160.1	6976	8	21758	1847.75
NW_011515326.1	2996	5	21464	3693.6
NW_011516072.1	6564	7	21270	2100.86
NW_011510515.1	4570	5	20645	3215
NW_011515413.1	6645	7	20480	1976.43
NW_011515855.1	4115	5	20259	3228.8
NW_011511609.1	7141	7	19759	1802.57
NW_011509833.1	2793	3	19737	5648
NW_011509680.1	5273	5	19472	2839.8
NW_011511500.1	1000	2	19418	9209
NW_011513528.1	3996	7	19117	2160.14
NW_011515261.1	2334	2	19045	8355.5
NW_011516605.1	6674	7	19039	1766.43
NW_011510562.1	2996	5	19027	3206.2
NW_011511006.1	6093	6	18801	2118
NW_011515233.1	2992	4	18751	3939.75
NW_011511525.1	9396	9	18296	988.889
NW_011512934.1	9272	12	18243	747.583
NW_011515321.1	2000	4	18140	4035
NW_011510167.1	2646	3	18037	5130.33
NW_011515461.1	515	1	17962	17447
NW_011513411.1	6840	6	17754	1819
NW_011515887.1	1000	2	17449	8224.5
NW_011513945.1	4844	5	17344	2500
NW_011515234.1	2992	4	17143	3537.75
NW_011510203.1	4787	8	17061	1534.25
NW_011510413.1	5014	5	17046	2406.4
NW_011515820.1	1996	3	16850	4951.33
NW_011510754.1	1996	3	16814	4939.33
NW_011517179.1	2992	4	16793	3450.25
NW_011515848.1	3988	5	16763	2555
NW_011511690.1	1631	2	16713	7541
NW_011515626.1	1996	3	16692	4898.67
NC_009628.2	1562	3	16659	5032.33
NW_011509645.1	1000	2	16333	7666.5
NW_011514638.1	1435	2	16093	7329
NW_011511303.1	343	1	16078	15735
NW_011510527.1	1996	3	16074	4692.67
NW_011511152.1	1000	2	15933	7466.5
NW_011517501.1	5268	7	15735	1495.29
NW_011516709.1	1996	3	15717	4573.67
NW_011516790.1	4251	4	15577	2831.5
NW_011517730.1	1996	3	15496	4500
NW_011517193.1	4417	5	15400	2196.6
NW_011517953.1	1000	2	15329	7164.5
NW_011511813.1	3988	5	15243	2251
NW_011514009.1	1000	2	15207	7103.5
NW_011517690.1	4984	6	15142	1693
NW_011517241.1	2323	3	14676	4117.67
NW_011514140.1	5548	6	14651	1517.17
NW_011544895.1	1996	3	14630	4211.33
NW_011544897.1	3962	3	14613	3550.33
NW_011514613.1	2893	3	14519	3875.33
NW_011517520.1	5036	4	14474	2359.5
NW_011512031.1	1996	3	14413	4139
NW_011512522.1	1000	2	14310	6655
NW_011514143.1	1603	2	14098	6247.5
NW_011510948.1	1996	3	14062	4022
NW_011517509.1	1168	2	13971	6401.5
NW_011510678.1	1000	2	13935	6467.5
NW_011513538.1	3175	3	13913	3579.33
NW_011515814.1	1996	3	13872	3958.67
NW_011517695.1	3696	3	13831	3378.33
NW_011510759.1	5275	6	13631	1392.67
NW_011512013.1	3988	5	13505	1903.4
NW_011509688.1	1000	2	13358	6179
NW_011509886.1	2992	4	13305	2578.25
NW_011509638.1	1996	3	13290	3764.67
NW_011512078.1	1000	2	13260	6130
NW_011517134.1	1726	2	13147	5710.5
NW_011512606.1	2502	3	13103	3533.67
NW_011509686.1	1935	2	13013	5539
NW_011511281.1	1000	2	12928	5964
NW_011515417.1	5917	6	12926	1168.17
NW_011512943.1	1000	2	12729	5864.5
NW_011511776.1	1677	2	12632	5477.5
NW_011515332.1	1705	2	12585	5440
NW_011510188.1	5481	5	12579	1419.6
NW_011514304.1	1996	3	12568	3524
NW_011513500.1	1996	3	12561	3521.67
NW_011514868.1	2768	3	12419	3217
NW_011513719.1	4988	7	12359	1053
NW_011509878.1	2739	3	12307	3189.33
NW_011512005.1	1000	2	12212	5606
NW_011510381.1	609	1	12201	11592
NW_011511142.1	1000	2	12191	5595.5
NW_011510332.1	3610	4	11978	2092
NW_011513020.1	6034	6	11761	954.5
NW_011517859.1	5913	5	11684	1154.2
NW_011510307.1	3988	5	11654	1533.2
NW_011517701.1	607	1	11631	11024
NW_011510783.1	1000	2	11520	5260
NW_011511177.1	1000	2	11512	5256
NW_011513996.1	5385	5	11414	1205.8
NW_011516413.1	1189	1	11264	10075
NW_011516688.1	1000	2	11205	5102.5
NW_011511140.1	1000	2	11181	5090.5
NW_011514573.1	5280	6	11164	980.667
NW_011513143.1	1996	3	10898	2967.33
NW_011509649.1	1000	2	10823	4911.5
NW_011514194.1	1000	2	10801	4900.5
NW_011517046.1	3768	4	10754	1746.5
NW_011510928.1	1911	2	10688	4388.5
NW_011517573.1	1996	3	10665	2889.67
NW_011517959.1	1000	2	10622	4811
NW_011511827.1	2573	3	10551	2659.33
NW_011544890.1	1996	3	10508	2837.33
NW_011512261.1	1000	2	10492	4746
NW_011510352.1	1416	1	10432	9016
NW_011511409.1	1000	2	10416	4708
NW_011512949.1	1000	2	10368	4684
NW_011512837.1	592	1	10328	9736
NW_011510519.1	4508	7	10104	799.429
NW_011513079.1	1000	2	10089	4544.5
NW_011510991.1	3144	3	9877	2244.33
NW_011513124.1	1926	2	9800	3937
NW_011512607.1	4450	5	9638	1037.6
NW_011509728.1	801	1	9576	8775
NW_011511860.1	3670	4	9538	1467
NW_011512030.1	2363	5	9508	1429
NW_011544892.1	3946	4	9506	1390
NW_011512791.1	307	1	9437	9130
NW_011512902.1	619	1	9388	8769
NW_011513062.1	2691	2	9384	3346.5
NW_011509522.1	1000	2	9379	4189.5
NW_011510240.1	1000	2	9289	4144.5
NW_011513144.1	3988	5	9255	1053.4
NW_011509629.1	1996	3	9187	2397
NW_011510730.1	1574	2	9079	3752.5
NW_011512009.1	1000	2	9072	4036
NW_011515175.1	1434	2	8907	3736.5
NW_011512014.1	2992	4	8806	1453.5
NW_011509940.1	1000	2	8773	3886.5
NW_011517201.1	1304	2	8729	3712.5
NW_011511567.1	3863	4	8695	1208
NW_011512281.1	2996	5	8665	1133.8
NW_011512021.1	1996	3	8612	2205.33
NW_011511778.1	1000	2	8610	3805
NW_011517731.1	1996	3	8560	2188
NW_011509958.1	1000	2	8553	3776.5
NW_011512961.1	2714	2	8543	2914.5
NW_011512093.1	1996	3	8517	2173.67
NW_011509507.1	1000	2	8507	3753.5
NW_011511816.1	1000	2	8383	3691.5
NW_011515276.1	1000	2	8380	3690
NW_011544887.1	1000	2	8354	3677
NW_011544889.1	2528	4	8255	1431.75
NW_011514300.1	491	1	8246	7755
NW_011510176.1	1797	3	8114	2105.67
NW_011515301.1	3000	6	8065	844.167
NW_011512694.1	1000	2	8062	3531
NW_011511999.1	1000	2	8009	3504.5
NW_011517325.1	1000	2	7941	3470.5
NW_011513123.1	1000	2	7934	3467
NW_011509860.1	777	1	7884	7107
NW_011513668.1	3725	4	7836	1027.75
NW_011517204.1	1996	3	7815	1939.67
NW_011513354.1	1000	2	7758	3379
NW_011544886.1	1574	1	7729	6155
NW_011509642.1	2285	2	7709	2712
NW_011515710.1	1628	2	7701	3036.5
NW_011544882.1	2992	4	7653	1165.25
NW_011516048.1	1000	2	7582	3291
NW_011514124.1	1000	2	7539	3269.5
NW_011510271.1	1000	2	7515	3257.5
NW_011514589.1	1000	2	7488	3244
NW_011517601.1	1760	2	7488	2864
NW_011510292.1	1996	3	7474	1826
NW_011515422.1	2000	4	7473	1368.25
NW_011516885.1	4717	5	7448	546.2
NW_011512275.1	1996	3	7437	1813.67
NW_011510724.1	3485	3	7435	1316.67
NW_011544883.1	1441	2	7293	2926
NW_011511023.1	1000	2	7264	3132
NW_011514625.1	1000	2	7227	3113.5
NW_011509616.1	1996	3	7160	1721.33
NW_011512955.1	1397	2	7023	2813
NW_011515660.1	1000	2	6954	2977
NW_011510974.1	2996	5	6931	787
NW_011513578.1	2759	3	6914	1385
NW_011516682.1	1447	3	6846	1799.67
NW_011514971.1	1000	2	6802	2901
NW_011514862.1	2122	2	6801	2339.5
NW_011514743.1	1614	3	6729	1705
NW_011512888.1	3174	4	6664	872.5
NW_011516747.1	2278	1	6581	4303
NW_011544878.1	1000	2	6555	2777.5
NW_011513954.1	1000	2	6549	2774.5
NW_011512691.1	1000	2	6454	2727
NW_011516950.1	2355	3	6447	1364
NW_011517729.1	1996	3	6422	1475.33
NW_011511143.1	1996	3	6408	1470.67
NW_011510616.1	852	1	6388	5536
NW_011544876.1	1000	2	6355	2677.5
NW_011512711.1	3303	3	6347	1014.67
NW_011513627.1	1931	2	6341	2205
NW_011516059.1	3787	4	6325	634.5
NW_011513547.1	2680	4	6306	906.5
NW_011513946.1	1000	2	6233	2616.5
NW_011513693.1	1885	2	6170	2142.5
NW_011509624.1	744	1	6149	5405
NW_011510021.1	2647	3	6138	1163.67
NW_011511319.1	1996	3	6103	1369
NW_011510926.1	1000	2	6076	2538
NW_011510056.1	520	1	6062	5542
NW_011516677.1	1000	2	6001	2500.5
NW_011510482.1	1000	2	5993	2496.5
NW_011511520.1	1996	3	5989	1331
NW_011544884.1	1000	2	5904	2452
NW_011515149.1	1000	2	5894	2447
NW_011514741.1	1000	2	5875	2437.5
NW_011511601.1	1417	2	5854	2218.5
NW_011514317.1	1000	2	5849	2424.5
NW_011544880.1	1000	2	5840	2420
NW_011511544.1	2445	3	5812	1122.33
NW_011544875.1	3216	3	5779	854.333
NW_011516106.1	1000	2	5766	2383
NW_011515013.1	1000	2	5753	2376.5
NW_011514891.1	1000	2	5705	2352.5
NW_011544877.1	3744	4	5668	481
NW_011516232.1	1000	2	5639	2319.5
NW_011512533.1	893	1	5619	4726
NW_011544894.1	1424	2	5598	2087
NW_011515405.1	687	1	5522	4835
NW_011517776.1	844	1	5391	4547
NW_011512549.1	1000	2	5336	2168
NW_011515867.1	1000	2	5295	2147.5
NW_011510046.1	1000	2	5237	2118.5
NW_011510171.1	1996	3	5217	1073.67
NW_011512689.1	1385	2	5168	1891.5
NW_011515695.1	1000	2	5152	2076
NW_011510951.1	1000	2	4985	1992.5
NW_011544866.1	1000	2	4950	1975
NW_011510538.1	444	1	4931	4487
NW_011544858.1	1000	2	4923	1961.5
NW_011511042.1	581	1	4896	4315
NW_011510574.1	2992	4	4893	475.25
NW_011544865.1	747	1	4856	4109
NW_011511960.1	1000	2	4733	1866.5
NW_011516325.1	1000	2	4723	1861.5
NW_011517751.1	1000	2	4666	1833
NW_011516812.1	1890	3	4659	923
NW_011544855.1	1000	2	4626	1813
NW_011514008.1	1797	2	4618	1410.5
NW_011544853.1	1480	2	4594	1557
NW_011511324.1	1000	2	4511	1755.5
NW_011513080.1	1000	2	4506	1753
NW_011513282.1	1807	2	4473	1333
NW_011516531.1	995	1	4446	3451
NW_011512109.1	1000	2	4437	1718.5
NW_011544844.1	403	1	4405	4002
NW_011511604.1	681	1	4367	3686
NW_011514507.1	1000	2	4336	1668
NW_011512796.1	2663	2	4299	818
NW_011511703.1	1996	3	4276	760
NW_011516904.1	1996	3	4273	759
NW_011544841.1	1000	2	4270	1635
NW_011516820.1	1996	3	4264	756
NW_011544839.1	1996	3	4264	756
NW_011517794.1	1339	3	4247	969.333
NW_011510357.1	660	1	4212	3552
NW_011516591.1	693	1	4208	3515
NW_011517304.1	1000	2	4202	1601
NW_011516547.1	1753	2	4194	1220.5
NW_011511699.1	1000	2	4115	1557.5
NW_011544834.1	503	1	4111	3608
NW_011544843.1	1000	2	4095	1547.5
NW_011544833.1	812	1	4073	3261
NW_011511780.1	1000	2	4066	1533
NW_011517355.1	1000	2	4061	1530.5
NW_011513720.1	1000	2	4032	1516
NW_011515169.1	1000	2	4022	1511
NW_011513140.1	1000	2	3993	1496.5
NW_011544838.1	1000	2	3981	1490.5
NW_011513373.1	1000	2	3978	1489
NW_011544831.1	1000	2	3963	1481.5
NW_011511512.1	301	1	3937	3636
NW_011513798.1	1532	2	3920	1194
NW_011510561.1	1000	2	3916	1458
NW_011544828.1	1000	2	3838	1419
NW_011516169.1	2472	2	3837	682.5
NW_011515677.1	1000	2	3788	1394
NW_011513047.1	1661	2	3770	1054.5
NW_011516886.1	1000	2	3769	1384.5
NW_011510017.1	1778	2	3751	986.5
NW_011512077.1	616	2	3750	1567
NW_011544832.1	1996	3	3724	576
NW_011544822.1	667	1	3709	3042
NW_011515866.1	2197	2	3703	753
NW_011544821.1	492	1	3647	3155
NW_011511914.1	667	1	3642	2975
NW_011544823.1	1000	2	3642	1321
NW_011515293.1	1489	2	3592	1051.5
NW_011544820.1	2273	1	3583	1310
NW_011510872.1	1000	2	3577	1288.5
NW_011513790.1	473	1	3558	3085
NW_011511587.1	1000	2	3514	1257
NW_011514413.1	1360	2	3506	1073
NW_011515305.1	1000	2	3497	1248.5
NW_011512148.1	736	1	3495	2759
NW_011510789.1	330	1	3466	3136
NW_011544811.1	1996	3	3465	489.667
NW_011514752.1	408	1	3419	3011
NW_011512851.1	1000	2	3387	1193.5
NW_011516068.1	1000	2	3364	1182
NW_011544859.1	1000	2	3352	1176
NW_011513014.1	498	1	3344	2846
NW_011515282.1	483	1	3331	2848
NW_011544796.1	1000	2	3319	1159.5
NW_011510288.1	1000	2	3289	1144.5
NW_011509960.1	1903	1	3248	1345
NW_011544792.1	333	1	3222	2889
NW_011513956.1	1311	1	3220	1909
NW_011509632.1	1617	2	3187	785
NW_011512954.1	362	1	3186	2824
NW_011513680.1	967	1	3175	2208
NW_011512717.1	1000	2	3170	1085
NW_011544777.1	1000	2	3061	1030.5
NW_011514454.1	682	1	3035	2353
NW_011511518.1	1000	2	3027	1013.5
NW_011516144.1	1358	1	3014	1656
NW_011517135.1	445	1	3014	2569
NW_011544783.1	777	1	3001	2224
NW_011544781.1	614	1	2999	2385
NW_011544771.1	1000	2	2981	990.5
NW_011511421.1	1000	2	2956	978
NW_011544768.1	892	1	2954	2062
NW_011511895.1	1623	2	2949	663
NW_011544764.1	1000	2	2945	972.5
NW_011544772.1	1000	2	2938	969
NW_011516803.1	1000	2	2933	966.5
NW_011510043.1	1395	2	2928	766.5
NW_011512065.1	408	1	2926	2518
NW_011509713.1	1000	2	2924	962
NW_011516912.1	895	2	2914	1009.5
NW_011510380.1	1000	2	2861	930.5
NW_011517734.1	614	1	2851	2237
NW_011509979.1	478	1	2838	2360
NW_011544756.1	1000	2	2833	916.5
NW_011515700.1	599	1	2813	2214
NW_011511507.1	568	1	2780	2212
NW_011544734.1	1000	2	2739	869.5
NW_011511997.1	1974	2	2725	375.5
NW_011513723.1	1000	2	2724	862
NW_011513066.1	927	1	2693	1766
NW_011544725.1	694	1	2692	1998
NW_011516955.1	1000	2	2683	841.5
NW_011544723.1	1000	2	2672	836
NW_011513631.1	760	1	2668	1908
NW_011544721.1	459	1	2657	2198
NW_011510830.1	1256	1	2654	1398
NW_011517769.1	891	1	2654	1763
NW_011512764.1	2131	2	2647	258
NW_011514363.1	1000	2	2637	818.5
NW_011515410.1	1356	3	2631	425
NW_011544716.1	434	1	2631	2197
NW_011517330.1	1000	2	2611	805.5
NW_011544712.1	1937	2	2609	336
NW_011544707.1	1000	2	2601	800.5
NW_011510088.1	486	1	2597	2111
NW_011544704.1	420	1	2586	2166
NW_011514018.1	1000	2	2580	790
NW_011513943.1	1530	1	2541	1011
NW_011544695.1	376	1	2539	2163
NW_011544693.1	1106	1	2535	1429
NW_011544685.1	875	1	2490	1615
NW_011544682.1	729	1	2483	1754
NW_011544683.1	1000	2	2483	741.5
NW_011512037.1	1000	2	2468	734
NW_011544679.1	1849	2	2461	306
NW_011510823.1	318	1	2444	2126
NW_011544675.1	1000	2	2431	715.5
NW_011544727.1	1000	2	2426	713
NW_011517795.1	408	1	2421	2013
NW_011544672.1	1000	2	2416	708
NW_011513306.1	520	1	2405	1885
NW_011509982.1	313	1	2399	2086
NW_011544708.1	1000	2	2396	698
NW_011514328.1	854	1	2392	1538
NW_011511782.1	1246	2	2382	568
NW_011544676.1	1000	2	2378	689
NW_011516089.1	680	1	2365	1685
NW_011512251.1	1393	2	2349	478
NW_011516400.1	735	1	2346	1611
NW_011509759.1	704	1	2343	1639
NW_011544649.1	1000	2	2333	666.5
NW_011544640.1	1000	2	2331	665.5
NW_011516087.1	1441	2	2310	434.5
NW_011515467.1	540	1	2302	1762
NW_011511309.1	1000	2	2295	647.5
NW_011512565.1	1000	2	2288	644
NW_011511920.1	1000	2	2286	643
NW_011511926.1	1934	2	2284	175
NW_011513758.1	906	1	2276	1370
NW_011513741.1	894	1	2253	1359
NW_011517124.1	1000	2	2250	625
NW_011517933.1	1000	2	2234	617
NW_011544611.1	460	1	2219	1759
NW_011510375.1	805	1	2218	1413
NW_011544612.1	486	1	2215	1729
NW_011511644.1	802	1	2135	1333
NW_011516482.1	1427	2	2132	352.5
NW_011511772.1	359	1	2129	1770
NW_011544579.1	584	1	2094	1510
NW_011513415.1	747	1	2068	1321
NW_011513174.1	1000	2	2033	516.5
NW_011515630.1	615	1	2031	1416
NW_011544551.1	790	1	2030	1240
NW_011544544.1	322	1	2011	1689
NW_011516340.1	718	1	1998	1280
NW_011544534.1	1000	2	1981	490.5
NW_011544547.1	1000	2	1975	487.5
NW_011544531.1	424	1	1963	1539
NW_011511264.1	922	1	1954	1032
NW_011544509.1	575	1	1953	1378
NW_011544526.1	766	1	1952	1186
NW_011510193.1	977	1	1937	960
NW_011544505.1	623	1	1930	1307
NW_011510552.1	1358	2	1927	284.5
NW_011514399.1	1000	2	1925	462.5
NW_011544475.1	460	1	1911	1451
NW_011515752.1	1388	2	1903	257.5
NW_011515869.1	1000	2	1873	436.5
NW_011510037.1	715	1	1851	1136
NW_011544437.1	332	1	1851	1519
NW_011513551.1	425	1	1848	1423
NW_011544446.1	680	1	1843	1163
NW_011544428.1	426	1	1840	1414
NW_011544444.1	497	1	1837	1340
NW_011511721.1	1000	2	1828	414
NW_011544424.1	339	1	1827	1488
NW_011544409.1	620	1	1811	1191
NW_011544405.1	860	1	1810	950
NW_011512531.1	358	1	1778	1420
NW_011511083.1	1000	2	1772	386
NW_011544374.1	957	1	1764	807
NW_011544350.1	874	1	1749	875
NW_011544348.1	856	1	1738	882
NW_011544337.1	595	1	1735	1140
NW_011544331.1	1108	1	1731	623
NW_011514456.1	1155	2	1729	287
NW_011509762.1	334	1	1724	1390
NW_011544309.1	1309	1	1716	407
NW_011544289.1	1174	1	1701	527
NW_011544292.1	1036	1	1699	663
NW_011512470.1	429	1	1672	1243
NW_011517421.1	338	1	1670	1332
NW_011513392.1	528	1	1659	1131
NW_011514021.1	813	1	1659	846
NW_011544260.1	798	1	1656	858
NW_011544237.1	1083	1	1637	554
NW_011513499.1	520	1	1634	1114
NW_011514247.1	1223	1	1634	411
NW_011544223.1	505	1	1626	1121
NW_011544221.1	1000	2	1620	310
NW_011544200.1	536	1	1607	1071
NW_011544199.1	857	1	1606	749
NW_011544197.1	646	1	1605	959
NW_011512697.1	308	1	1591	1283
NW_011515927.1	993	1	1583	590
NW_011513778.1	511	1	1582	1071
NW_011544161.1	1000	2	1582	291
NW_011544158.1	793	1	1580	787
NW_011544152.1	921	1	1578	657
NW_011544133.1	629	1	1568	939
NW_011512121.1	477	1	1563	1086
NW_011544130.1	932	1	1548	616
NW_011517137.1	799	1	1538	739
NW_011512923.1	779	1	1537	758
NW_011513274.1	701	1	1527	826
NW_011544057.1	457	1	1513	1056
NW_011544027.1	580	1	1489	909
NW_011544001.1	1035	1	1468	433
NW_011543984.1	793	1	1461	668
NW_011543969.1	308	1	1457	1149
NW_011510206.1	446	1	1450	1004
NW_011509911.1	576	1	1440	864
NW_011510403.1	982	1	1432	450
NW_011511260.1	571	1	1424	853
NW_011543898.1	853	1	1421	568
NW_011516673.1	499	1	1419	920
NW_011543892.1	453	1	1419	966
NW_011543860.1	583	1	1405	822
NW_011543930.1	596	1	1401	805
NW_011511649.1	812	1	1398	586
NW_011515152.1	359	1	1395	1036
NW_011543788.1	470	1	1367	897
NW_011514291.1	722	1	1363	641
NW_011511051.1	769	1	1352	583
NW_011515068.1	736	1	1341	605
NW_011543705.1	603	1	1330	727
NW_011515730.1	764	1	1315	551
NW_011543659.1	847	1	1309	462
NW_011543627.1	930	1	1295	365
NW_011543606.1	544	1	1289	745
NW_011543592.1	347	1	1282	935
NW_011514882.1	445	1	1281	836
NW_011514946.1	354	1	1278	924
NW_011543568.1	1115	1	1271	156
NW_011543527.1	413	1	1257	844
NW_011543477.1	430	1	1242	812
NW_011516300.1	911	1	1228	317
NW_011543424.1	654	1	1228	574
NW_011543425.1	399	1	1226	827
NW_011514688.1	534	1	1220	686
NW_011543374.1	470	1	1216	746
NW_011543369.1	310	1	1215	905
NW_011510124.1	325	1	1207	882
NW_011543329.1	556	1	1203	647
NW_011543334.1	430	1	1203	773
NW_011543296.1	731	1	1195	464
NW_011543285.1	834	1	1194	360
NW_011543288.1	819	1	1194	375
NW_011543248.1	588	1	1183	595
NW_011543241.1	379	1	1182	803
NW_011543284.1	425	1	1162	737
NW_011515943.1	696	1	1145	449
NW_011543075.1	504	1	1133	629
NW_011543069.1	664	1	1131	467
NW_011543011.1	1000	2	1117	58.5
NW_011542996.1	488	1	1114	626
NW_011515702.1	389	1	1109	720
NW_011514499.1	737	1	1104	367
NW_011542909.1	454	1	1093	639
NW_011542894.1	361	1	1090	729
NW_011542864.1	751	1	1083	332
NW_011542850.1	850	1	1081	231
NW_011510896.1	481	1	1080	599
NW_011542789.1	654	1	1069	415
NW_011542722.1	819	1	1054	235
NW_011515041.1	389	1	1049	660
NW_011542687.1	533	1	1047	514
NW_011542672.1	692	1	1045	353
NW_011542670.1	739	1	1044	305
NW_011542634.1	747	1	1037	290
NW_011542639.1	517	1	1037	520
NW_011542623.1	661	1	1036	375
NW_011542611.1	373	1	1033	660
NW_011542597.1	558	1	1031	473
NW_011516484.1	533	1	1030	497
NW_011542565.1	402	1	1027	625
NW_011513472.1	481	1	1022	541
NW_011542516.1	794	1	1015	221
NW_011510495.1	672	1	1007	335
NW_011542458.1	648	1	1005	357
NW_011517038.1	322	1	1000	678
NW_011542427.1	554	1	1000	446
NW_011542409.1	705	1	999	294
NW_011515189.1	630	1	995	365
NW_011542247.1	348	1	971	623
NW_011542194.1	340	1	964	624
NW_011515865.1	445	1	958	513
NW_011542088.1	313	1	948	635
NW_011514883.1	447	1	946	499
NW_011516937.1	490	1	945	455
NW_011542159.1	507	1	944	437
NW_011542061.1	522	1	942	420
NW_011541977.1	840	1	931	91
NW_011541929.1	682	1	922	240
NW_011517493.1	754	1	920	166
NW_011541853.1	453	1	914	461
NW_011517584.1	403	1	911	508
NW_011512653.1	779	1	907	128
NW_011541774.1	432	1	901	469
NW_011514539.1	476	1	898	422
NW_011541483.1	625	1	869	244
NW_011541460.1	311	1	868	557
NW_011541439.1	682	1	866	184
NW_011541440.1	339	1	865	526
NW_011512506.1	499	1	853	354
NW_011541328.1	533	1	853	320
NW_011512245.1	842	1	847	5
NW_011516156.1	445	1	842	397
NW_011515369.1	595	1	829	234
NW_011511055.1	373	1	824	451
NW_011511897.1	481	1	824	343
NW_011540818.1	318	1	796	478
NW_011513308.1	358	1	788	430
NW_011540679.1	435	1	781	346
NW_011540610.1	431	1	774	343
NW_011540439.1	564	1	757	193
NW_011511799.1	445	1	753	308
NW_011540393.1	380	1	753	373
NW_011517215.1	564	1	749	185
NW_011511890.1	620	1	743	123
NW_011540240.1	449	1	740	291
NW_011540031.1	347	1	720	373
NW_011539981.1	330	1	715	385
NW_011539918.1	416	1	709	293
NW_011513673.1	593	1	707	114
NW_011539877.1	536	1	705	169
NW_011516975.1	548	1	699	151
NW_011539763.1	472	1	696	224
NW_011517280.1	437	1	691	254
NW_011539699.1	374	1	691	317
NW_011511406.1	532	1	688	156
NW_011539648.1	331	1	687	356
NW_011539130.1	437	1	646	209
NW_011517216.1	362	1	640	278
NW_011512546.1	357	1	633	276
NW_011517145.1	529	1	625	96
NW_011538826.1	398	1	625	227
NW_011511412.1	473	1	623	150
NW_011538687.1	447	1	615	168
NW_011514863.1	447	1	614	167
NW_011510781.1	441	1	610	169
NW_011517957.1	440	1	606	166
NW_011516892.1	395	1	561	166
NW_011537841.1	495	1	561	66
NW_011510801.1	389	1	551	162
NW_011537385.1	337	1	535	198
NW_011537289.1	395	1	531	136
NW_011515888.1	359	1	514	155
NW_011536719.1	373	1	502	129
NW_011516292.1	414	1	497	83
NW_011534574.1	310	1	417	107
