# Supplementary material for: Development of Genomic Resources and Identification of Genetic Diversity and Genetic Structure of the Domestic Bactrian Camel in China by RAD Sequencing
Source: Front Genet. 2020 Jul 30;11:797. doi: 10.3389/fgene.2020.00797 (PMC7406665; doi:10.3389/fgene.2020.00797)
Supplement: Supplementary file 9 [file Table_5.XLSX]

## Sheet: Table S5
Table S5. GS_vs_NM_0.05_fst_pi_sig_intersect.Annot
GeneID	Symbol	Description	KEGG_A_class	KEGG_B_class	Pathway	K_ID	GO Component	GO Function	GO Process
ncbi_105082260	GFRA3	GDNF family receptor alpha-3 [Camelus bactrianus]	-	-	-	-	GO:0071944//cell periphery;GO:0044425//membrane part;GO:0005622//intracellular;GO:0044424//intracellular part;GO:0044459//plasma membrane part;GO:0005623//cell;GO:0016020//membrane;GO:0044464//cell part;GO:0043227//membrane-bounded organelle;GO:0043226//organelle;GO:0005886//plasma membrane	GO:0004872//receptor activity;GO:0099600//transmembrane receptor activity;GO:0038023//signaling receptor activity;GO:0004888//transmembrane signaling receptor activity;GO:0060089//molecular transducer activity;GO:0004871//signal transducer activity	GO:0031175//neuron projection development;GO:0009605//response to external stimulus;GO:0032989//cellular component morphogenesis;GO:0032501//multicellular organismal process;GO:0048869//cellular developmental process;GO:0040011//locomotion;GO:0006928//movement of cell or subcellular component;GO:0042221//response to chemical;GO:0016043//cellular component organization;GO:0030182//neuron different…
ncbi_105072925	MSTN	growth/differentiation factor 8 [Camelus ferus]	-	-	-	-	-	-	-
ncbi_105075864	SERPINA7	thyroxine-binding globulin [Camelus ferus]	-	-	-	-	-	-	-
ncbi_105061972	ATG4A	cysteine protease ATG4A	Cellular Processes	Transport and catabolism	ko04140//Regulation of autophagy;ko04140//Regulation of autophagy	K08342	-	GO:0016787//hydrolase activity;GO:0070011//peptidase activity, acting on L-amino acid peptides;GO:0003824//catalytic activity;GO:0008233//peptidase activity	GO:0019538//protein metabolic process;GO:0044237//cellular metabolic process;GO:0044238//primary metabolic process;GO:0044248//cellular catabolic process;GO:0043170//macromolecule metabolic process;GO:0071704//organic substance metabolic process;GO:0009056//catabolic process;GO:0008104//protein localization;GO:0009987//cellular process;GO:0008152//metabolic process;GO:0051234//establishment of lo…
ncbi_105062972	UBE2A	LOW QUALITY PROTEIN: ubiquitin-conjugating enzyme E2 A [Stegastes partitus]	Genetic Information Processing	Folding, sorting and degradation	ko04120//Ubiquitin mediated proteolysis	K10573	-	-	-
ncbi_105083721	LAS1L	ribosomal biogenesis protein LAS1L	-	-	-	-	GO:0043229//intracellular organelle;GO:0044430//cytoskeletal part;GO:0031974//membrane-enclosed lumen;GO:0043234//protein complex;GO:1902494//catalytic complex;GO:0070013//intracellular organelle lumen;GO:0043226//organelle;GO:0005634//nucleus;GO:0005856//cytoskeleton;GO:1990234//transferase complex;GO:0005654//nucleoplasm;GO:0031981//nuclear lumen;GO:0044428//nuclear part;GO:0043233//organelle l…	GO:0003723//RNA binding;GO:0003676//nucleic acid binding;GO:0005488//binding;GO:1901363//heterocyclic compound binding;GO:0097159//organic cyclic compound binding	-
ncbi_105066534	KIAA1841	KIAA1841 protein [Homo sapiens]	-	-	-	-	-	-	-
ncbi_105068632	SH3KBP1	SH3 domain-containing kinase-binding protein 1	Cellular Processes	Transport and catabolism	ko04144//Endocytosis;ko04144//Endocytosis;ko04144//Endocytosis	K12470	GO:0044444//cytoplasmic part;GO:0043226//organelle;GO:0044424//intracellular part;GO:0005912//adherens junction;GO:0031988//membrane-bounded vesicle;GO:0044422//organelle part;GO:0030055//cell-substrate junction;GO:0005737//cytoplasm;GO:0031090//organelle membrane;GO:0044464//cell part;GO:0005924//cell-substrate adherens junction;GO:0070161//anchoring junction;GO:0030054//cell junction;GO:0042995…	GO:0005488//binding;GO:0005515//protein binding;GO:0019904//protein domain specific binding	GO:0006928//movement of cell or subcellular component;GO:0051128//regulation of cellular component organization;GO:0040011//locomotion;GO:0071840//cellular component organization or biogenesis;GO:0016265//death;GO:0016192//vesicle-mediated transport;GO:0022603//regulation of anatomical structure morphogenesis;GO:0042058//regulation of epidermal growth factor receptor signaling pathway;GO:0016043/…
ncbi_105079433	SUV39H1	histone-lysine N-methyltransferase SUV39H1 [Camelus bactrianus]	Metabolism	Amino acid metabolism	ko00310//Lysine degradation	K11419	GO:0044428//nuclear part;GO:0043232//intracellular non-membrane-bounded organelle;GO:0005694//chromosome;GO:0043233//organelle lumen;GO:0043234//protein complex;GO:0005623//cell;GO:0043227//membrane-bounded organelle;GO:0043231//intracellular membrane-bounded organelle;GO:0044464//cell part;GO:0044446//intracellular organelle part;GO:0000792//heterochromatin;GO:0044424//intracellular part;GO:0032…	GO:0042054//histone methyltransferase activity;GO:0044212//transcription regulatory region DNA binding;GO:0001067//regulatory region nucleic acid binding;GO:1901363//heterocyclic compound binding;GO:0046914//transition metal ion binding;GO:0016279//protein-lysine N-methyltransferase activity;GO:0016741//transferase activity, transferring one-carbon groups;GO:0043169//cation binding;GO:0000975//re…	GO:0031326//regulation of cellular biosynthetic process;GO:0010629//negative regulation of gene expression;GO:0048511//rhythmic process;GO:0033554//cellular response to stress;GO:0070482//response to oxygen levels;GO:0051704//multi-organism process;GO:0050896//response to stimulus;GO:0016458//gene silencing;GO:0044710//single-organism metabolic process;GO:0018023//peptidyl-lysine trimethylation;G…
ncbi_105066864	LOC105066864	proline-rich protein 23C-like [Camelus bactrianus]	-	-	-	-	-	-	-
ncbi_105083726	LOC105083726	LOC500876 protein, partial [Rattus norvegicus]	-	-	-	-	-	-	-
ncbi_105066486	DMRTA2	doublesex- and mab-3-related transcription factor A2, partial [Camelus bactrianus]	-	-	-	-	-	-	-
ncbi_105083723	ZC4H2	zinc finger C4H2 domain-containing protein	-	-	-	-	GO:0044425//membrane part;GO:0044424//intracellular part;GO:0005623//cell;GO:0098805//whole membrane;GO:0016020//membrane;GO:0097060//synaptic membrane;GO:0005886//plasma membrane;GO:0098590//plasma membrane region;GO:0043231//intracellular membrane-bounded organelle;GO:0044456//synapse part;GO:0043229//intracellular organelle;GO:0044464//cell part;GO:0005622//intracellular;GO:0045202//synapse;GO…	GO:0043169//cation binding;GO:0005488//binding;GO:0043167//ion binding	GO:0032501//multicellular organismal process;GO:0048856//anatomical structure development;GO:0030154//cell differentiation;GO:0044767//single-organism developmental process;GO:0048731//system development;GO:0009987//cellular process;GO:0016043//cellular component organization;GO:0044707//single-multicellular organism process;GO:0021515//cell differentiation in spinal cord;GO:0007275//multicellula…
ncbi_105066527	PAPOLG	poly(A) polymerase gamma	Genetic Information Processing	Translation	ko03015//mRNA surveillance pathway	K14376	-	-	-
ncbi_105082172	ETF1	eukaryotic peptide chain release factor subunit 1 [Vicugna pacos]	Genetic Information Processing	Translation	ko03015//mRNA surveillance pathway	K03265	-	-	-
ncbi_105080909	PCDH19	protocadherin-19	-	-	-	-	GO:0016020//membrane;GO:0044425//membrane part;GO:0031224//intrinsic component of membrane	-	GO:0022610//biological adhesion;GO:0098742//cell-cell adhesion via plasma-membrane adhesion molecules;GO:0007155//cell adhesion;GO:0098609//cell-cell adhesion
ncbi_105068128	PAQR6	progestin and adipoQ receptor family member 6	-	-	-	-	GO:0044425//membrane part;GO:0016020//membrane;GO:0031224//intrinsic component of membrane	-	-
ncbi_105079392	WAS	wiskott-Aldrich syndrome protein [Camelus bactrianus]	Cellular Processes;Organismal Systems	Cell motility;Immune system;Cellular commiunity;Transport and catabolism	ko04144//Endocytosis;ko04810//Regulation of actin cytoskeleton;ko04062//Chemokine signaling pathway;ko04520//Adherens junction;ko04666//Fc gamma R-mediated phagocytosis	K05747	GO:0044424//intracellular part;GO:0044444//cytoplasmic part;GO:0043232//intracellular non-membrane-bounded organelle;GO:0016020//membrane;GO:0044422//organelle part;GO:0043227//membrane-bounded organelle;GO:0043226//organelle;GO:0005856//cytoskeleton;GO:0044464//cell part;GO:0031982//vesicle;GO:0043229//intracellular organelle;GO:0005737//cytoplasm;GO:0031090//organelle membrane;GO:0030054//cell …	GO:0019899//enzyme binding;GO:0005515//protein binding;GO:0098772//molecular function regulator;GO:0019900//kinase binding;GO:0019904//protein domain specific binding;GO:0005488//binding;GO:0060589//nucleoside-triphosphatase regulator activity;GO:0030234//enzyme regulator activity	GO:0043254//regulation of protein complex assembly;GO:0035556//intracellular signal transduction;GO:0048584//positive regulation of response to stimulus;GO:0009987//cellular process;GO:0030029//actin filament-based process;GO:0040013//negative regulation of locomotion;GO:0002757//immune response-activating signal transduction;GO:0046649//lymphocyte activation;GO:0048518//positive regulation of bi…
ncbi_105074720	MED6	mediator of RNA polymerase II transcription subunit 6 [Camelus bactrianus]	-	-	-	-	GO:0044424//intracellular part;GO:0032991//macromolecular complex;GO:0043226//organelle;GO:0044464//cell part;GO:0043229//intracellular organelle;GO:0043227//membrane-bounded organelle;GO:0005622//intracellular;GO:0043234//protein complex;GO:0043231//intracellular membrane-bounded organelle;GO:0005623//cell	GO:1901363//heterocyclic compound binding;GO:0097159//organic cyclic compound binding;GO:0005488//binding;GO:0003676//nucleic acid binding	GO:0060255//regulation of macromolecule metabolic process;GO:0080090//regulation of primary metabolic process;GO:1903506//regulation of nucleic acid-templated transcription;GO:0019219//regulation of nucleobase-containing compound metabolic process;GO:0010556//regulation of macromolecule biosynthetic process;GO:0019222//regulation of metabolic process;GO:0050789//regulation of biological process;G…
ncbi_105066865	LOC105066865	proline-rich protein 23A-like [Camelus dromedarius]	-	-	-	-	-	-	-
ncbi_105074940	CHRNA9	neuronal acetylcholine receptor subunit alpha-9 [Camelus ferus]	Environmental Information Processing	Signaling molecules and interaction	ko04080//Neuroactive ligand-receptor interaction	K04810	GO:0071944//cell periphery;GO:0097060//synaptic membrane;GO:0045202//synapse;GO:0005623//cell;GO:0044456//synapse part;GO:0044459//plasma membrane part;GO:0098590//plasma membrane region;GO:0098805//whole membrane;GO:0044464//cell part;GO:0005886//plasma membrane;GO:0044425//membrane part;GO:0031224//intrinsic component of membrane;GO:0098589//membrane region;GO:0016020//membrane	GO:0015075//ion transmembrane transporter activity;GO:0022892//substrate-specific transporter activity;GO:0005215//transporter activity;GO:0022834//ligand-gated channel activity;GO:0099600//transmembrane receptor activity;GO:0015276//ligand-gated ion channel activity;GO:0022838//substrate-specific channel activity;GO:0004872//receptor activity;GO:0060089//molecular transducer activity;GO:0022803/…	GO:0044767//single-organism developmental process;GO:0044699//single-organism process;GO:0051234//establishment of localization;GO:0009987//cellular process;GO:0030003//cellular cation homeostasis;GO:0006874//cellular calcium ion homeostasis;GO:0006875//cellular metal ion homeostasis;GO:0072507//divalent inorganic cation homeostasis;GO:0050801//ion homeostasis;GO:0098771//inorganic ion homeostasi…
ncbi_105067068	SLITRK4	SLIT and NTRK-like protein 4 [Camelus bactrianus]	-	-	-	-	-	-	-
ncbi_105082174	CTNNA1	catenin alpha-1 [Camelus bactrianus]	Environmental Information Processing;Organismal Systems;Cellular Processes	Immune system;Cellular commiunity;Signal transduction	ko04390//Hippo signaling pathway;ko04530//Tight junction;ko04670//Leukocyte transendothelial migration;ko04520//Adherens junction	K05691	GO:0044444//cytoplasmic part;GO:0070161//anchoring junction;GO:0032991//macromolecular complex;GO:0043234//protein complex;GO:0005924//cell-substrate adherens junction;GO:0005913//cell-cell adherens junction;GO:0030054//cell junction;GO:0030055//cell-substrate junction;GO:0005856//cytoskeleton;GO:0005622//intracellular;GO:0016020//membrane;GO:0005912//adherens junction;GO:0005911//cell-cell junct…	GO:0003723//RNA binding;GO:0050839//cell adhesion molecule binding;GO:0008092//cytoskeletal protein binding;GO:0003779//actin binding;GO:0003676//nucleic acid binding;GO:0097159//organic cyclic compound binding;GO:0005515//protein binding;GO:1901363//heterocyclic compound binding;GO:0005488//binding	GO:0044763//single-organism cellular process;GO:0050768//negative regulation of neurogenesis;GO:1902589//single-organism organelle organization;GO:0044700//single organism signaling;GO:0012501//programmed cell death;GO:0097190//apoptotic signaling pathway;GO:0097191//extrinsic apoptotic signaling pathway;GO:0016265//death;GO:0048731//system development;GO:0007154//cell communication;GO:0010941//r…
ncbi_105072923	PMS1	PMS1 protein homolog 1 [Camelus ferus]	-	-	-	-	-	GO:1901363//heterocyclic compound binding;GO:0003676//nucleic acid binding;GO:0005488//binding;GO:0003690//double-stranded DNA binding;GO:0003677//DNA binding;GO:0097159//organic cyclic compound binding	GO:0051716//cellular response to stimulus;GO:0006259//DNA metabolic process;GO:0050896//response to stimulus;GO:0006725//cellular aromatic compound metabolic process;GO:0071704//organic substance metabolic process;GO:0090304//nucleic acid metabolic process;GO:0044238//primary metabolic process;GO:1901360//organic cyclic compound metabolic process;GO:0044763//single-organism cellular process;GO:00…
ncbi_105068230	NTRK1	high affinity nerve growth factor receptor, partial [Camelus bactrianus]	Cellular Processes;Environmental Information Processing;Organismal Systems	Signal transduction;Cell growth and death;Sensory system;Nervous system;Transport and catabolism	ko04144//Endocytosis;ko04010//MAPK signaling pathway;ko04722//Neurotrophin signaling pathway;ko04750//Inflammatory mediator regulation of TRP channels;ko04210//Apoptosis	K03176	GO:0044425//membrane part;GO:0005622//intracellular;GO:0044424//intracellular part;GO:0031224//intrinsic component of membrane;GO:0097458//neuron part;GO:0044464//cell part;GO:0042995//cell projection;GO:0016021//integral component of membrane;GO:0032991//macromolecular complex;GO:0043005//neuron projection;GO:0005623//cell;GO:0043234//protein complex;GO:0016020//membrane	GO:0016773//phosphotransferase activity, alcohol group as acceptor;GO:0060089//molecular transducer activity;GO:0043121//neurotrophin binding;GO:0001883//purine nucleoside binding;GO:0032549//ribonucleoside binding;GO:0005030//neurotrophin receptor activity;GO:0004672//protein kinase activity;GO:0005515//protein binding;GO:0004872//receptor activity;GO:0003824//catalytic activity;GO:0046983//prot…	GO:0031328//positive regulation of cellular biosynthetic process;GO:0060548//negative regulation of cell death;GO:0044707//single-multicellular organism process;GO:0070848//response to growth factor;GO:0050794//regulation of cellular process;GO:1901342//regulation of vasculature development;GO:0048869//cellular developmental process;GO:0050896//response to stimulus;GO:0043170//macromolecule metab…
ncbi_105075870	LOC105075870	parathymosin-like [Camelus bactrianus]	-	-	-	-	-	-	-
ncbi_105066867	FOXL2	forkhead box protein L2 [Camelus bactrianus]	-	-	-	-	-	-	-
ncbi_105074945	PDS5A	sister chromatid cohesion protein PDS5 homolog A	-	-	-	-	GO:0043227//membrane-bounded organelle;GO:0005622//intracellular;GO:0044424//intracellular part;GO:0016020//membrane;GO:0043229//intracellular organelle;GO:0043226//organelle;GO:0005623//cell;GO:0044464//cell part;GO:0043231//intracellular membrane-bounded organelle	-	GO:0060255//regulation of macromolecule metabolic process;GO:0031326//regulation of cellular biosynthetic process;GO:0019219//regulation of nucleobase-containing compound metabolic process;GO:0050789//regulation of biological process;GO:0019222//regulation of metabolic process;GO:0051171//regulation of nitrogen compound metabolic process;GO:0022402//cell cycle process;GO:0009987//cellular process…
ncbi_105061988	VSIG1	V-set and immunoglobulin domain-containing protein 1 [Camelus bactrianus]	-	-	-	-	GO:0016020//membrane;GO:0044425//membrane part;GO:0031224//intrinsic component of membrane	-	GO:0048871//multicellular organismal homeostasis;GO:0060249//anatomical structure homeostasis;GO:0044699//single-organism process;GO:0010669//epithelial structure maintenance;GO:0032501//multicellular organismal process;GO:0065007//biological regulation;GO:0042592//homeostatic process;GO:0001894//tissue homeostasis;GO:0065008//regulation of biological quality;GO:0044707//single-multicellular orga…
ncbi_105066533	PEX13	peroxisome biogenesis factor 13 [Camelus ferus]	Cellular Processes	Transport and catabolism	ko04146//Peroxisome	K13344	GO:0044444//cytoplasmic part;GO:0044438//microbody part;GO:0044422//organelle part;GO:0043229//intracellular organelle;GO:0031224//intrinsic component of membrane;GO:0005777//peroxisome;GO:0005778//peroxisomal membrane;GO:0043226//organelle;GO:0016020//membrane;GO:0043231//intracellular membrane-bounded organelle;GO:0031903//microbody membrane;GO:0044446//intracellular organelle part;GO:0031231//…	-	GO:0051234//establishment of localization;GO:0007610//behavior;GO:0044767//single-organism developmental process;GO:0032501//multicellular organismal process;GO:0006928//movement of cell or subcellular component;GO:0033036//macromolecule localization;GO:0048870//cell motility;GO:0007631//feeding behavior;GO:0021537//telencephalon development;GO:0044707//single-multicellular organism process;GO:00…
ncbi_105082173	LRRTM2	leucine-rich repeat transmembrane neuronal protein 2	-	-	-	-	-	-	GO:0050803//regulation of synapse structure or activity;GO:0010646//regulation of cell communication;GO:0048167//regulation of synaptic plasticity;GO:0071840//cellular component organization or biogenesis;GO:0065007//biological regulation;GO:0050789//regulation of biological process;GO:0009987//cellular process;GO:0023051//regulation of signaling;GO:0016043//cellular component organization;GO:005…
ncbi_105082187	TMEM173	transmembrane protein 173 [Camelus bactrianus]	Organismal Systems	Immune system	ko04622//RIG-I-like receptor signaling pathway;ko04623//Cytosolic DNA-sensing pathway	K12654	GO:0031090//organelle membrane;GO:0031975//envelope;GO:0043231//intracellular membrane-bounded organelle;GO:0005740//mitochondrial envelope;GO:0044464//cell part;GO:0005623//cell;GO:0031967//organelle envelope;GO:0043227//membrane-bounded organelle;GO:0043229//intracellular organelle;GO:0031966//mitochondrial membrane;GO:0005739//mitochondrion;GO:0044424//intracellular part;GO:0044422//organelle …	GO:0036094//small molecule binding;GO:0030551//cyclic nucleotide binding;GO:0000166//nucleotide binding;GO:0019900//kinase binding;GO:1901363//heterocyclic compound binding;GO:0019899//enzyme binding;GO:0097159//organic cyclic compound binding;GO:0046983//protein dimerization activity;GO:0044389//ubiquitin-like protein ligase binding;GO:0005488//binding;GO:1901265//nucleoside phosphate binding;GO…	GO:0051171//regulation of nitrogen compound metabolic process;GO:0032501//multicellular organismal process;GO:2000112//regulation of cellular macromolecule biosynthetic process;GO:0031323//regulation of cellular metabolic process;GO:0032879//regulation of localization;GO:0002697//regulation of immune effector process;GO:0032388//positive regulation of intracellular transport;GO:0035456//response …
ncbi_105079385	FTSJ1	Ftsj homolog 1 (E. coli),	-	-	-	-	GO:0044424//intracellular part;GO:0044464//cell part;GO:0005623//cell;GO:0005622//intracellular	GO:0003824//catalytic activity;GO:0016741//transferase activity, transferring one-carbon groups;GO:0016740//transferase activity;GO:0008173//RNA methyltransferase activity;GO:0008168//methyltransferase activity	GO:0006399//tRNA metabolic process;GO:0006412//translation;GO:0034645//cellular macromolecule biosynthetic process;GO:0006139//nucleobase-containing compound metabolic process;GO:0006400//tRNA modification;GO:0030488//tRNA methylation;GO:0006725//cellular aromatic compound metabolic process;GO:0006518//peptide metabolic process;GO:1901566//organonitrogen compound biosynthetic process;GO:0044238//…
ncbi_105080644	CSTF2	cleavage stimulation factor subunit 2	Genetic Information Processing	Translation	ko03015//mRNA surveillance pathway;ko03015//mRNA surveillance pathway;ko03015//mRNA surveillance pathway	K14407	GO:0005849//mRNA cleavage factor complex;GO:0016604//nuclear body;GO:0043229//intracellular organelle;GO:0005634//nucleus;GO:0044451//nucleoplasm part;GO:0044446//intracellular organelle part;GO:0005623//cell;GO:0043234//protein complex;GO:0005654//nucleoplasm;GO:0005622//intracellular;GO:0043226//organelle;GO:0070013//intracellular organelle lumen;GO:0044424//intracellular part;GO:0031974//membr…	GO:1901363//heterocyclic compound binding;GO:0097159//organic cyclic compound binding;GO:0005488//binding;GO:0003676//nucleic acid binding;GO:0003723//RNA binding	GO:0044238//primary metabolic process;GO:0071704//organic substance metabolic process;GO:0008152//metabolic process;GO:0006139//nucleobase-containing compound metabolic process;GO:0046483//heterocycle metabolic process;GO:0044237//cellular metabolic process;GO:0090304//nucleic acid metabolic process;GO:0006725//cellular aromatic compound metabolic process;GO:0006807//nitrogen compound metabolic p…
ncbi_105075862	IL1RAPL2	X-linked interleukin-1 receptor accessory protein-like 2 [Camelus bactrianus]	-	-	-	-	-	-	GO:0051716//cellular response to stimulus;GO:0065007//biological regulation;GO:0007165//signal transduction;GO:0044763//single-organism cellular process;GO:0050896//response to stimulus;GO:0023052//signaling;GO:0044699//single-organism process;GO:0050789//regulation of biological process;GO:0007154//cell communication;GO:0044700//single organism signaling;GO:0009987//cellular process;GO:0050794//…
ncbi_105061971	COL4A6	LOW QUALITY PROTEIN: collagen alpha-6(IV) chain [Camelus bactrianus]	Cellular Processes;Organismal Systems;Environmental Information Processing	Signaling molecules and interaction;Signal transduction;Digestive system;Cellular commiunity	ko04151//PI3K-Akt signaling pathway;ko04510//Focal adhesion;ko04512//ECM-receptor interaction;ko04974//Protein digestion and absorption	K06237	GO:0032991//macromolecular complex;GO:0031012//extracellular matrix;GO:0005581//collagen trimer;GO:0043234//protein complex;GO:0044420//extracellular matrix component	GO:0005198//structural molecule activity	GO:0001101//response to acid chemical;GO:0016043//cellular component organization;GO:1901698//response to nitrogen compound;GO:0042221//response to chemical;GO:0009719//response to endogenous stimulus;GO:0050896//response to stimulus;GO:0044699//single-organism process;GO:0071840//cellular component organization or biogenesis;GO:0043200//response to amino acid;GO:1901700//response to oxygen-conta…
ncbi_105063328	CCDC39	coiled-coil domain-containing protein 39 [Camelus ferus]	-	-	-	-	GO:0044441//ciliary part;GO:0042995//cell projection;GO:0005623//cell;GO:0044424//intracellular part;GO:0005622//intracellular;GO:0005929//cilium;GO:0044463//cell projection part;GO:0044464//cell part;GO:0043226//organelle;GO:0044422//organelle part	-	GO:0048568//embryonic organ development;GO:0009653//anatomical structure morphogenesis;GO:0003341//cilium movement;GO:0048562//embryonic organ morphogenesis;GO:0009855//determination of bilateral symmetry;GO:0051179//localization;GO:0009790//embryo development;GO:0022607//cellular component assembly;GO:0071822//protein complex subunit organization;GO:0003351//epithelial cilium movement;GO:0006928…
ncbi_105068110	RRNAD1	protein RRNAD1	-	-	-	-	-	GO:0008173//RNA methyltransferase activity;GO:0016740//transferase activity;GO:0003824//catalytic activity;GO:0008168//methyltransferase activity;GO:0016741//transferase activity, transferring one-carbon groups;GO:0008170//N-methyltransferase activity	GO:0016070//RNA metabolic process;GO:0071840//cellular component organization or biogenesis;GO:0042254//ribosome biogenesis;GO:0044260//cellular macromolecule metabolic process;GO:0034660//ncRNA metabolic process;GO:0090304//nucleic acid metabolic process;GO:0006807//nitrogen compound metabolic process;GO:0034641//cellular nitrogen compound metabolic process;GO:0006725//cellular aromatic compound…
ncbi_105066465	CDKN2C	cyclin-dependent kinase 4 inhibitor C [Camelus ferus]	Cellular Processes	Cell growth and death	ko04110//Cell cycle	K06622	GO:0005622//intracellular;GO:0044424//intracellular part;GO:0005623//cell;GO:0043231//intracellular membrane-bounded organelle;GO:0043229//intracellular organelle;GO:0043227//membrane-bounded organelle;GO:0044464//cell part;GO:0043226//organelle	GO:0005515//protein binding;GO:0019207//kinase regulator activity;GO:0019899//enzyme binding;GO:0019900//kinase binding;GO:0019887//protein kinase regulator activity;GO:0005488//binding;GO:0016538//cyclin-dependent protein serine/threonine kinase regulator activity;GO:0030234//enzyme regulator activity;GO:0098772//molecular function regulator	GO:0009892//negative regulation of metabolic process;GO:0042326//negative regulation of phosphorylation;GO:0065009//regulation of molecular function;GO:0031400//negative regulation of protein modification process;GO:0031399//regulation of protein modification process;GO:0051338//regulation of transferase activity;GO:0051128//regulation of cellular component organization;GO:0051246//regulation of …
ncbi_105079414	SYP	synaptophysin [Camelus bactrianus]	-	-	-	-	-	-	-
ncbi_105079389	RBM3	RNA-binding protein 3	-	-	-	-	-	GO:0005488//binding;GO:0043021//ribonucleoprotein complex binding;GO:0003676//nucleic acid binding;GO:0003723//RNA binding;GO:0097159//organic cyclic compound binding;GO:0044877//macromolecular complex binding;GO:1901363//heterocyclic compound binding	GO:0009892//negative regulation of metabolic process;GO:0016070//RNA metabolic process;GO:0050896//response to stimulus;GO:0071407//cellular response to organic cyclic compound;GO:0006396//RNA processing;GO:0042221//response to chemical;GO:0071704//organic substance metabolic process;GO:0010629//negative regulation of gene expression;GO:0016458//gene silencing;GO:1901698//response to nitrogen com…
ncbi_105066840	FAIM	fas apoptotic inhibitory molecule 1	-	-	-	-	-	-	-
ncbi_105066462	RNF11	RING finger protein 11 [Homo sapiens]	-	-	-	-	GO:0005768//endosome;GO:0044424//intracellular part;GO:0031988//membrane-bounded vesicle;GO:0005737//cytoplasm;GO:0043226//organelle;GO:0043227//membrane-bounded organelle;GO:0031982//vesicle;GO:0044444//cytoplasmic part;GO:0012505//endomembrane system;GO:0043231//intracellular membrane-bounded organelle;GO:0005622//intracellular;GO:0044464//cell part;GO:0043229//intracellular organelle;GO:000562…	GO:0046914//transition metal ion binding;GO:0097159//organic cyclic compound binding;GO:1901363//heterocyclic compound binding;GO:0016740//transferase activity;GO:0005488//binding;GO:0019787//ubiquitin-like protein transferase activity;GO:0046872//metal ion binding;GO:0003676//nucleic acid binding;GO:0043167//ion binding;GO:0043169//cation binding;GO:0003824//catalytic activity	GO:0032446//protein modification by small protein conjugation;GO:0008152//metabolic process;GO:0006464//cellular protein modification process;GO:0019941//modification-dependent protein catabolic process;GO:0043632//modification-dependent macromolecule catabolic process;GO:1901575//organic substance catabolic process;GO:0009057//macromolecule catabolic process;GO:0016567//protein ubiquitination;GO…
ncbi_105074716	LOC105074716	cytochrome c oxidase assembly protein COX16 homolog, mitochondrial [Camelus ferus]	-	-	-	-	-	-	-
ncbi_105081131	LOC105081131	CXorf21 [Osmerus mordax]	-	-	-	-	-	-	-
ncbi_105061976	TSC22D3	TSC22 domain family protein 3	-	-	-	-	GO:0043226//organelle;GO:0043231//intracellular membrane-bounded organelle;GO:0044424//intracellular part;GO:0005623//cell;GO:0005622//intracellular;GO:0044464//cell part;GO:0043227//membrane-bounded organelle;GO:0043229//intracellular organelle	GO:0008134//transcription factor binding;GO:0005515//protein binding;GO:0043425//bHLH transcription factor binding;GO:0001071//nucleic acid binding transcription factor activity;GO:0005488//binding	GO:0019222//regulation of metabolic process;GO:0050789//regulation of biological process;GO:0065007//biological regulation;GO:1901861//regulation of muscle tissue development;GO:0050793//regulation of developmental process;GO:0045843//negative regulation of striated muscle tissue development;GO:0016202//regulation of striated muscle tissue development;GO:0050896//response to stimulus;GO:0006950//…
ncbi_105082179	MATR3	matrin-3	-	-	-	-	GO:0043231//intracellular membrane-bounded organelle;GO:0044424//intracellular part;GO:0005623//cell;GO:0043229//intracellular organelle;GO:0044464//cell part;GO:0043226//organelle;GO:0043227//membrane-bounded organelle;GO:0005622//intracellular	GO:0097159//organic cyclic compound binding;GO:1901363//heterocyclic compound binding;GO:0043169//cation binding;GO:0046872//metal ion binding;GO:0043167//ion binding;GO:0046914//transition metal ion binding;GO:0005488//binding;GO:0003723//RNA binding;GO:0003676//nucleic acid binding	-
ncbi_105079407	WDR45	WD repeat domain phosphoinositide-interacting protein 4	-	-	-	-	-	-	GO:0008152//metabolic process;GO:0044237//cellular metabolic process;GO:0009056//catabolic process;GO:0009987//cellular process;GO:0044248//cellular catabolic process
ncbi_105061974	LOC105061974	LOW QUALITY PROTEIN: NACHT, LRR and PYD domains-containing protein 12-like [Camelus bactrianus]	-	-	-	-	-	-	-
ncbi_105062982	KLHL13	kelch-like protein 13-like	Genetic Information Processing	Folding, sorting and degradation	ko04120//Ubiquitin mediated proteolysis	K10447	GO:1990234//transferase complex;GO:0005622//intracellular;GO:0044464//cell part;GO:0032991//macromolecular complex;GO:0000151//ubiquitin ligase complex;GO:0043234//protein complex;GO:0005623//cell;GO:0031461//cullin-RING ubiquitin ligase complex;GO:1902494//catalytic complex;GO:0044424//intracellular part	GO:0003824//catalytic activity;GO:0019787//ubiquitin-like protein transferase activity;GO:0016740//transferase activity	GO:0044763//single-organism cellular process;GO:0008152//metabolic process;GO:0044237//cellular metabolic process;GO:0071704//organic substance metabolic process;GO:0022402//cell cycle process;GO:0070647//protein modification by small protein conjugation or removal;GO:0044260//cellular macromolecule metabolic process;GO:0032446//protein modification by small protein conjugation;GO:0043170//macrom…
ncbi_105080611	SRPX2	sushi repeat-containing protein SRPX2 [Camelus ferus]	-	-	-	-	GO:0044424//intracellular part;GO:0044464//cell part;GO:0005622//intracellular;GO:0044456//synapse part;GO:0005576//extracellular region;GO:0045202//synapse;GO:0044421//extracellular region part;GO:0005623//cell	GO:0005488//binding;GO:0019838//growth factor binding;GO:0005515//protein binding	GO:0010595//positive regulation of endothelial cell migration;GO:0043535//regulation of blood vessel endothelial cell migration;GO:0044708//single-organism behavior;GO:0030335//positive regulation of cell migration;GO:0065007//biological regulation;GO:0022610//biological adhesion;GO:0008152//metabolic process;GO:0006793//phosphorus metabolic process;GO:0007155//cell adhesion;GO:0010634//positive …
ncbi_105082067	CEP120	centrosomal protein of 120 kDa	-	-	-	-	GO:0005623//cell;GO:0005815//microtubule organizing center;GO:0044430//cytoskeletal part;GO:0043232//intracellular non-membrane-bounded organelle;GO:0005622//intracellular;GO:0043226//organelle;GO:0005856//cytoskeleton;GO:0044446//intracellular organelle part;GO:0043229//intracellular organelle;GO:0044424//intracellular part;GO:0044422//organelle part;GO:0015630//microtubule cytoskeleton;GO:00444…	GO:0005488//binding;GO:0005515//protein binding	GO:0000226//microtubule cytoskeleton organization;GO:0044767//single-organism developmental process;GO:0016043//cellular component organization;GO:0006996//organelle organization;GO:1902589//single-organism organelle organization;GO:0051641//cellular localization;GO:0007010//cytoskeleton organization;GO:0007051//spindle organization;GO:0008104//protein localization;GO:0051640//organelle localizat…
ncbi_105068231	BCAN	brevican core protein, partial [Camelus bactrianus]	-	-	-	-	-	-	-
ncbi_105061977	PRPS1	Ribose-phosphate pyrophosphokinase 1, partial [Bos mutus]	Metabolism	Nucleotide metabolism;Global and Overview;Carbohydrate metabolism	ko01100//Metabolic pathways;ko01110//Biosynthesis of secondary metabolites;ko01130//Biosynthesis of antibiotics;ko00230//Purine metabolism;ko01120//Microbial metabolism in diverse environments;ko01200//Carbon metabolism;ko01230//Biosynthesis of amino acids;ko00030//Pentose phosphate pathway	K00948	GO:0032991//macromolecular complex;GO:1990234//transferase complex;GO:0044444//cytoplasmic part;GO:0044424//intracellular part;GO:0043234//protein complex;GO:0005623//cell;GO:1902494//catalytic complex;GO:0005737//cytoplasm;GO:0005622//intracellular;GO:0044464//cell part	GO:0016740//transferase activity;GO:1901363//heterocyclic compound binding;GO:0097159//organic cyclic compound binding;GO:0001883//purine nucleoside binding;GO:0016772//transferase activity, transferring phosphorus-containing groups;GO:0043167//ion binding;GO:0043169//cation binding;GO:0005515//protein binding;GO:0003824//catalytic activity;GO:0032550//purine ribonucleoside binding;GO:0001882//nu…	GO:1901566//organonitrogen compound biosynthetic process;GO:0019693//ribose phosphate metabolic process;GO:0044238//primary metabolic process;GO:0019438//aromatic compound biosynthetic process;GO:0044710//single-organism metabolic process;GO:0048731//system development;GO:0044237//cellular metabolic process;GO:0009117//nucleotide metabolic process;GO:1901137//carbohydrate derivative biosynthetic …
ncbi_105068634	MAP7D2	MAP7 domain-containing protein 2 [Camelus bactrianus]	-	-	-	-	GO:0043232//intracellular non-membrane-bounded organelle;GO:0043226//organelle;GO:0044424//intracellular part;GO:0015630//microtubule cytoskeleton;GO:0005856//cytoskeleton;GO:0005623//cell;GO:0044464//cell part;GO:0043229//intracellular organelle;GO:0005622//intracellular;GO:0043228//non-membrane-bounded organelle	-	-
ncbi_105082161	KIF20A	kinesin-like protein KIF20A	-	-	-	-	GO:0005875//microtubule associated complex;GO:0044464//cell part;GO:0043228//non-membrane-bounded organelle;GO:0044446//intracellular organelle part;GO:0043226//organelle;GO:0032991//macromolecular complex;GO:0043232//intracellular non-membrane-bounded organelle;GO:0005623//cell;GO:0005856//cytoskeleton;GO:0043234//protein complex;GO:0015630//microtubule cytoskeleton;GO:0043227//membrane-bounded …	GO:0097367//carbohydrate derivative binding;GO:0005515//protein binding;GO:0001883//purine nucleoside binding;GO:0036094//small molecule binding;GO:0008092//cytoskeletal protein binding;GO:0016787//hydrolase activity;GO:0015631//tubulin binding;GO:0019900//kinase binding;GO:0019899//enzyme binding;GO:0016817//hydrolase activity, acting on acid anhydrides;GO:1901363//heterocyclic compound binding;…	GO:0016043//cellular component organization;GO:1902589//single-organism organelle organization;GO:0071840//cellular component organization or biogenesis;GO:0000226//microtubule cytoskeleton organization;GO:0007017//microtubule-based process;GO:0022402//cell cycle process;GO:0007049//cell cycle;GO:0009987//cellular process;GO:0044699//single-organism process;GO:0044763//single-organism cellular pr…
ncbi_105079388	EBP	3-beta-hydroxysteroid-Delta(8),Delta(7)-isomerase [Camelus ferus]	Metabolism	Lipid metabolism;Global and Overview	ko01100//Metabolic pathways;ko01110//Biosynthesis of secondary metabolites;ko00100//Steroid biosynthesis	K01824	GO:0044464//cell part;GO:0043226//organelle;GO:0043227//membrane-bounded organelle;GO:0016020//membrane;GO:0043229//intracellular organelle;GO:0044425//membrane part;GO:0044424//intracellular part;GO:0043231//intracellular membrane-bounded organelle;GO:0031224//intrinsic component of membrane;GO:0005623//cell;GO:0005622//intracellular	GO:0016853//isomerase activity;GO:0016860//intramolecular oxidoreductase activity;GO:0016863//intramolecular oxidoreductase activity, transposing C=C bonds;GO:0003824//catalytic activity	GO:0009058//biosynthetic process;GO:1901362//organic cyclic compound biosynthetic process;GO:0044711//single-organism biosynthetic process;GO:0048856//anatomical structure development;GO:0032502//developmental process;GO:0044699//single-organism process;GO:0008152//metabolic process;GO:0048534//hematopoietic or lymphoid organ development;GO:0044767//single-organism developmental process;GO:000861…
ncbi_105072929	MFSD6	LOW QUALITY PROTEIN: major facilitator superfamily domain-containing protein 6 [Camelus bactrianus]	-	-	-	-	GO:0016020//membrane;GO:0044425//membrane part;GO:0031224//intrinsic component of membrane	-	GO:0044699//single-organism process;GO:0044763//single-organism cellular process;GO:0009987//cellular process
ncbi_105079410	GPKOW	G patch domain and KOW motifs-containing protein [Camelus bactrianus]	-	-	-	-	GO:0043231//intracellular membrane-bounded organelle;GO:0043229//intracellular organelle;GO:0043227//membrane-bounded organelle;GO:0044424//intracellular part;GO:0043226//organelle;GO:0005622//intracellular;GO:0044464//cell part;GO:0005623//cell	-	-
ncbi_105082169	KDM3B	lysine-specific demethylase 3B [Camelus ferus]	-	-	-	-	-	-	-
ncbi_105079404	KCND1	potassium voltage-gated channel subfamily D member 1 [Camelus bactrianus]	-	-	-	-	-	-	-
ncbi_105079406	TFE3	transcription factor E3 [Camelus bactrianus]	-	-	-	-	GO:0070013//intracellular organelle lumen;GO:0043226//organelle;GO:0043231//intracellular membrane-bounded organelle;GO:0031974//membrane-enclosed lumen;GO:0044464//cell part;GO:0043229//intracellular organelle;GO:0043233//organelle lumen;GO:0005622//intracellular;GO:0005623//cell;GO:0044428//nuclear part;GO:0043227//membrane-bounded organelle;GO:0031981//nuclear lumen;GO:0044424//intracellular p…	GO:0001071//nucleic acid binding transcription factor activity;GO:0003677//DNA binding;GO:0097159//organic cyclic compound binding;GO:0000975//regulatory region DNA binding;GO:0003676//nucleic acid binding;GO:0005488//binding;GO:0001067//regulatory region nucleic acid binding;GO:1901363//heterocyclic compound binding;GO:0005515//protein binding	GO:0065007//biological regulation;GO:0031323//regulation of cellular metabolic process;GO:0009889//regulation of biosynthetic process;GO:0007155//cell adhesion;GO:0050794//regulation of cellular process;GO:0006955//immune response;GO:0051239//regulation of multicellular organismal process;GO:1903506//regulation of nucleic acid-templated transcription;GO:0002682//regulation of immune system proces…
ncbi_105061973	PSMD10	26S proteasome non-ATPase regulatory subunit 10	-	-	-	-	GO:0044444//cytoplasmic part;GO:0044422//organelle part;GO:0043227//membrane-bounded organelle;GO:0031981//nuclear lumen;GO:0005856//cytoskeleton;GO:0005622//intracellular;GO:0005623//cell;GO:0070013//intracellular organelle lumen;GO:0043232//intracellular non-membrane-bounded organelle;GO:0043226//organelle;GO:0043229//intracellular organelle;GO:0000502//proteasome complex;GO:0043233//organelle …	GO:0005488//binding;GO:0005515//protein binding	GO:0002429//immune response-activating cell surface receptor signaling pathway;GO:0042981//regulation of apoptotic process;GO:0009966//regulation of signal transduction;GO:0002684//positive regulation of immune system process;GO:0050896//response to stimulus;GO:0044260//cellular macromolecule metabolic process;GO:0030111//regulation of Wnt signaling pathway;GO:0040008//regulation of growth;GO:000…
ncbi_105075938	SH2D1A	SH2 domain-containing protein 1A [Hipposideros armiger]	Organismal Systems	Immune system	ko04650//Natural killer cell mediated cytotoxicity	K07990	GO:0005623//cell;GO:0044424//intracellular part;GO:0044464//cell part;GO:0005622//intracellular	-	GO:0009966//regulation of signal transduction;GO:0001910//regulation of leukocyte mediated cytotoxicity;GO:0002684//positive regulation of immune system process;GO:0048518//positive regulation of biological process;GO:0048583//regulation of response to stimulus;GO:0050896//response to stimulus;GO:0002703//regulation of leukocyte mediated immunity;GO:0006950//response to stress;GO:0031341//regulat…
ncbi_105081374	LOC105081374	melanoma-associated antigen B1 [Camelus ferus]	-	-	-	-	-	-	-
ncbi_105082165	FAM53C	protein FAM53C [Camelus ferus]	-	-	-	-	-	-	-
ncbi_105080983	TMEM47	transmembrane protein 47	-	-	-	-	-	-	-
ncbi_105083725	NHSL2	NHS-like protein 2, partial [Camelus bactrianus]	-	-	-	-	-	-	-
ncbi_105081001	LOC105081001	ferritin heavy chain-like [Camelus bactrianus]	-	-	-	-	GO:0043227//membrane-bounded organelle;GO:0043226//organelle	GO:0043167//ion binding;GO:0043169//cation binding;GO:0005488//binding;GO:0046872//metal ion binding	GO:0055082//cellular chemical homeostasis;GO:0046916//cellular transition metal ion homeostasis;GO:0044699//single-organism process;GO:0065008//regulation of biological quality;GO:0055065//metal ion homeostasis;GO:0055080//cation homeostasis;GO:0006873//cellular ion homeostasis;GO:1902578//single-organism localization;GO:0065007//biological regulation;GO:0006875//cellular metal ion homeostasis;GO…
ncbi_105074717	LOC105074717	disintegrin and metalloproteinase domain-containing protein 20-like [Camelus ferus]	-	-	-	-	-	GO:0046872//metal ion binding;GO:0005488//binding;GO:0016787//hydrolase activity;GO:0043167//ion binding;GO:0008233//peptidase activity;GO:0046914//transition metal ion binding;GO:0043169//cation binding;GO:0070011//peptidase activity, acting on L-amino acid peptides;GO:0003824//catalytic activity	GO:0043170//macromolecule metabolic process;GO:0044238//primary metabolic process;GO:0019538//protein metabolic process;GO:0008152//metabolic process;GO:0071704//organic substance metabolic process
ncbi_105080589	TNMD	tenomodulin	-	-	-	-	-	-	GO:0042127//regulation of cell proliferation;GO:0022603//regulation of anatomical structure morphogenesis;GO:0050793//regulation of developmental process;GO:0045765//regulation of angiogenesis;GO:0050794//regulation of cellular process;GO:0050678//regulation of epithelial cell proliferation;GO:0065007//biological regulation;GO:0051239//regulation of multicellular organismal process;GO:2000026//re…
ncbi_105068132	SEMA4A	semaphorin-4A [Camelus bactrianus]	Organismal Systems	Development	ko04360//Axon guidance	K06521	GO:0016020//membrane;GO:0044425//membrane part;GO:0031224//intrinsic component of membrane	GO:0060089//molecular transducer activity	GO:0048856//anatomical structure development;GO:0022603//regulation of anatomical structure morphogenesis;GO:0044700//single organism signaling;GO:0098602//single organism cell adhesion;GO:0044699//single-organism process;GO:0048666//neuron development;GO:0048812//neuron projection morphogenesis;GO:0002292//T cell differentiation involved in immune response;GO:0050793//regulation of developmental…
ncbi_105074753	LOC105074753	disintegrin and metalloproteinase domain-containing protein 21 [Camelus ferus]	-	-	-	-	GO:0044464//cell part;GO:0044297//cell body;GO:0043005//neuron projection;GO:0042995//cell projection;GO:0005623//cell;GO:0097458//neuron part	GO:0070011//peptidase activity, acting on L-amino acid peptides;GO:0005488//binding;GO:0046914//transition metal ion binding;GO:0046872//metal ion binding;GO:0043167//ion binding;GO:0003824//catalytic activity;GO:0008233//peptidase activity;GO:0043169//cation binding;GO:0016787//hydrolase activity	GO:0008152//metabolic process;GO:0071704//organic substance metabolic process;GO:0044238//primary metabolic process;GO:0019538//protein metabolic process;GO:0043170//macromolecule metabolic process
ncbi_105079399	TIMM17B	mitochondrial import inner membrane translocase subunit Tim17-B [Ailuropoda melanoleuca]	-	-	-	-	GO:0005743//mitochondrial inner membrane;GO:0098573//intrinsic component of mitochondrial membrane;GO:0044446//intracellular organelle part;GO:0044464//cell part;GO:0031966//mitochondrial membrane;GO:0031967//organelle envelope;GO:0005623//cell;GO:0043231//intracellular membrane-bounded organelle;GO:0031224//intrinsic component of membrane;GO:0043226//organelle;GO:0044424//intracellular part;GO:0…	GO:0005215//transporter activity;GO:0008565//protein transporter activity;GO:0022891//substrate-specific transmembrane transporter activity;GO:0022857//transmembrane transporter activity;GO:0022884//macromolecule transmembrane transporter activity;GO:0022892//substrate-specific transporter activity;GO:0008320//protein transmembrane transporter activity	GO:1902578//single-organism localization;GO:0008152//metabolic process;GO:0033036//macromolecule localization;GO:1902582//single-organism intracellular transport;GO:0051641//cellular localization;GO:0045184//establishment of protein localization;GO:0051234//establishment of localization;GO:0008104//protein localization;GO:0006886//intracellular protein transport;GO:0051649//establishment of local…
ncbi_105083727	ACRC	acidic repeat-containing protein [Camelus bactrianus]	-	-	-	-	-	-	-
ncbi_105081163	CNKSR2	connector enhancer of kinase suppressor of ras 2	-	-	-	-	GO:0043227//membrane-bounded organelle;GO:0044456//synapse part;GO:0044424//intracellular part;GO:0098589//membrane region;GO:0044464//cell part;GO:0043226//organelle;GO:0031988//membrane-bounded vesicle;GO:0098590//plasma membrane region;GO:0044297//cell body;GO:0071944//cell periphery;GO:0005623//cell;GO:0016020//membrane;GO:0005886//plasma membrane;GO:0042995//cell projection;GO:0045202//synap…	GO:0005515//protein binding;GO:0005488//binding;GO:0016772//transferase activity, transferring phosphorus-containing groups;GO:0003824//catalytic activity;GO:0016740//transferase activity	GO:0010646//regulation of cell communication;GO:0050794//regulation of cellular process;GO:0009987//cellular process;GO:0006796//phosphate-containing compound metabolic process;GO:0006793//phosphorus metabolic process;GO:0008152//metabolic process;GO:0044237//cellular metabolic process;GO:0065007//biological regulation;GO:0050789//regulation of biological process
ncbi_105081339	LOC105081339	E3 ubiquitin-protein ligase RLIM [Camelus ferus]	-	-	-	-	-	-	-
ncbi_105080620	SYTL4	synaptotagmin-like protein 4	-	-	-	-	GO:0044422//organelle part;GO:0005856//cytoskeleton;GO:0043232//intracellular non-membrane-bounded organelle;GO:0005622//intracellular;GO:0012505//endomembrane system;GO:0043229//intracellular organelle;GO:0044430//cytoskeletal part;GO:0043226//organelle;GO:0043228//non-membrane-bounded organelle;GO:0016023//cytoplasmic, membrane-bounded vesicle;GO:0044444//cytoplasmic part;GO:0005623//cell;GO:00…	GO:0005488//binding;GO:0005102//receptor binding;GO:0046872//metal ion binding;GO:0005515//protein binding;GO:0046914//transition metal ion binding;GO:0043169//cation binding;GO:0019899//enzyme binding;GO:0017016//Ras GTPase binding;GO:0043167//ion binding;GO:0031267//small GTPase binding;GO:0051020//GTPase binding	GO:0070201//regulation of establishment of protein localization;GO:0017157//regulation of exocytosis;GO:0065008//regulation of biological quality;GO:0050708//regulation of protein secretion;GO:0051049//regulation of transport;GO:0090087//regulation of peptide transport;GO:0032880//regulation of protein localization;GO:0002791//regulation of peptide secretion;GO:0023051//regulation of signaling;GO…
ncbi_105068233	SMG5	protein SMG5 [Camelus bactrianus]	Genetic Information Processing	Translation	ko03015//mRNA surveillance pathway	K11125	GO:0005623//cell;GO:0044464//cell part;GO:0044424//intracellular part;GO:0005622//intracellular	GO:0005515//protein binding;GO:0019903//protein phosphatase binding;GO:0019899//enzyme binding;GO:0005488//binding;GO:0019902//phosphatase binding	GO:0050789//regulation of biological process;GO:0065007//biological regulation;GO:0019220//regulation of phosphate metabolic process;GO:0019222//regulation of metabolic process;GO:0051174//regulation of phosphorus metabolic process;GO:0031323//regulation of cellular metabolic process;GO:0050794//regulation of cellular process
ncbi_105075866	LOC105075866	transcription elongation factor 1 homolog [Callorhinchus milii]	-	-	-	-	GO:0044424//intracellular part;GO:0043227//membrane-bounded organelle;GO:0005623//cell;GO:0043226//organelle;GO:0044464//cell part;GO:0005622//intracellular;GO:0043229//intracellular organelle;GO:0043231//intracellular membrane-bounded organelle	GO:0005488//binding;GO:0043169//cation binding;GO:0043167//ion binding	GO:0009058//biosynthetic process;GO:0065007//biological regulation;GO:0010468//regulation of gene expression;GO:0008152//metabolic process;GO:0034645//cellular macromolecule biosynthetic process;GO:1901576//organic substance biosynthetic process;GO:0050789//regulation of biological process;GO:0043170//macromolecule metabolic process;GO:0009987//cellular process;GO:0009059//macromolecule biosynthe…
ncbi_105083671	PHKA1	phosphorylase b kinase regulatory subunit alpha, skeletal muscle	Environmental Information Processing;Organismal Systems	Signal transduction;Endocrine system	ko04020//Calcium signaling pathway;ko04020//Calcium signaling pathway;ko04910//Insulin signaling pathway;ko04910//Insulin signaling pathway;ko04922//Glucagon signaling pathway;ko04922//Glucagon signaling pathway	K07190	GO:0016020//membrane;GO:0005737//cytoplasm;GO:0044424//intracellular part;GO:0005622//intracellular;GO:0044464//cell part;GO:0044444//cytoplasmic part;GO:0005623//cell	GO:0004672//protein kinase activity;GO:0004674//protein serine/threonine kinase activity;GO:0016798//hydrolase activity, acting on glycosyl bonds;GO:0016773//phosphotransferase activity, alcohol group as acceptor;GO:0003824//catalytic activity;GO:0016740//transferase activity;GO:0016301//kinase activity;GO:0016787//hydrolase activity;GO:0016772//transferase activity, transferring phosphorus-conta…	GO:0044723//single-organism carbohydrate metabolic process;GO:0044260//cellular macromolecule metabolic process;GO:0044699//single-organism process;GO:0044763//single-organism cellular process;GO:0006112//energy reserve metabolic process;GO:0055114//oxidation-reduction process;GO:0005976//polysaccharide metabolic process;GO:0071704//organic substance metabolic process;GO:0006091//generation of pr…
ncbi_105068115	HAPLN2	hyaluronan and proteoglycan link protein 2 [Camelus bactrianus]	-	-	-	-	-	-	GO:0002064//epithelial cell development;GO:0009888//tissue development;GO:0022607//cellular component assembly;GO:0048468//cell development;GO:0060429//epithelium development;GO:0032502//developmental process;GO:0009987//cellular process;GO:0044763//single-organism cellular process;GO:0071840//cellular component organization or biogenesis;GO:0045446//endothelial cell differentiation;GO:0044767//s…
ncbi_105062966	UPF3B	regulator of nonsense transcripts 3B	Genetic Information Processing	Translation	ko03013//RNA transport;ko03015//mRNA surveillance pathway	K14328	GO:0043229//intracellular organelle;GO:0044424//intracellular part;GO:0032991//macromolecular complex;GO:0043231//intracellular membrane-bounded organelle;GO:0043226//organelle;GO:0005622//intracellular;GO:0043234//protein complex;GO:0044464//cell part;GO:0043227//membrane-bounded organelle;GO:0005623//cell	GO:0003676//nucleic acid binding;GO:0005488//binding;GO:0097159//organic cyclic compound binding;GO:0044822//poly(A) RNA binding;GO:0003723//RNA binding;GO:1901363//heterocyclic compound binding	GO:0006417//regulation of translation;GO:2000112//regulation of cellular macromolecule biosynthetic process;GO:0031323//regulation of cellular metabolic process;GO:0010608//posttranscriptional regulation of gene expression;GO:0010556//regulation of macromolecule biosynthetic process;GO:0009889//regulation of biosynthetic process;GO:0065007//biological regulation;GO:0010468//regulation of gene exp…
ncbi_105062963	AKAP14	A-kinase anchor protein 14 [Camelus ferus]	-	-	-	-	-	-	-
ncbi_105080665	TRMT2B	tRNA (uracil(54)-C(5))-methyltransferase homolog	-	-	-	-	GO:0005622//intracellular;GO:0043226//organelle;GO:0044464//cell part;GO:0044424//intracellular part;GO:0043227//membrane-bounded organelle;GO:0005623//cell;GO:0043231//intracellular membrane-bounded organelle;GO:0043229//intracellular organelle	GO:0008168//methyltransferase activity;GO:0003824//catalytic activity;GO:0016740//transferase activity;GO:0016741//transferase activity, transferring one-carbon groups	GO:0043170//macromolecule metabolic process;GO:0071704//organic substance metabolic process;GO:0010467//gene expression;GO:0008152//metabolic process
ncbi_105068106	PRCC	proline-rich protein PRCC [Camelus bactrianus]	-	-	-	-	GO:0043231//intracellular membrane-bounded organelle;GO:0005622//intracellular;GO:0005623//cell;GO:0043226//organelle;GO:0043229//intracellular organelle;GO:0043227//membrane-bounded organelle;GO:0044464//cell part;GO:0044424//intracellular part	GO:0005488//binding	GO:0007049//cell cycle;GO:0009987//cellular process;GO:0044699//single-organism process;GO:0044763//single-organism cellular process;GO:0000075//cell cycle checkpoint;GO:0022402//cell cycle process
ncbi_105072010	PPFIA2	liprin-alpha-2 [Vicugna pacos]	-	-	-	-	GO:0031988//membrane-bounded vesicle;GO:0031982//vesicle;GO:0043227//membrane-bounded organelle;GO:0043226//organelle	GO:0005515//protein binding;GO:0005488//binding	-
ncbi_105068122	RHBG	ammonium transporter Rh type B [Camelus bactrianus]	-	-	-	-	GO:0031224//intrinsic component of membrane;GO:0044424//intracellular part;GO:0044425//membrane part;GO:0005622//intracellular;GO:0012506//vesicle membrane;GO:0043232//intracellular non-membrane-bounded organelle;GO:0044422//organelle part;GO:0016020//membrane;GO:0031988//membrane-bounded vesicle;GO:0043226//organelle;GO:0043227//membrane-bounded organelle;GO:0043228//non-membrane-bounded organel…	GO:0022890//inorganic cation transmembrane transporter activity;GO:0022892//substrate-specific transporter activity;GO:0022857//transmembrane transporter activity;GO:0015075//ion transmembrane transporter activity;GO:0005215//transporter activity;GO:0015077//monovalent inorganic cation transmembrane transporter activity;GO:0008324//cation transmembrane transporter activity;GO:0022891//substrate-s…	GO:0071705//nitrogen compound transport;GO:0006812//cation transport;GO:1902578//single-organism localization;GO:0015696//ammonium transport;GO:0051234//establishment of localization;GO:0006810//transport;GO:0044765//single-organism transport;GO:0051179//localization;GO:0015672//monovalent inorganic cation transport;GO:0006811//ion transport;GO:0044699//single-organism process
ncbi_105082185	DNAJC18	dnaJ homolog subfamily C member 18 [Camelus ferus]	-	-	-	-	-	-	-
ncbi_105062990	SLC25A5	ADP/ATP translocase 2 [Camelus bactrianus]	Environmental Information Processing	Signal transduction	ko04020//Calcium signaling pathway;ko04022//cGMP - PKG signaling pathway	K05863	GO:0031090//organelle membrane;GO:0031975//envelope;GO:0044446//intracellular organelle part;GO:0043229//intracellular organelle;GO:0044422//organelle part;GO:0009295//nucleoid;GO:0043234//protein complex;GO:0044425//membrane part;GO:0031988//membrane-bounded vesicle;GO:0016020//membrane;GO:0031982//vesicle;GO:0043227//membrane-bounded organelle;GO:0031224//intrinsic component of membrane;GO:0044…	GO:0005488//binding;GO:0003676//nucleic acid binding;GO:0003723//RNA binding;GO:1901363//heterocyclic compound binding;GO:0097159//organic cyclic compound binding	GO:0010821//regulation of mitochondrion organization;GO:0051129//negative regulation of cellular component organization;GO:0065007//biological regulation;GO:0050794//regulation of cellular process;GO:0051179//localization;GO:0044699//single-organism process;GO:0044763//single-organism cellular process;GO:0010823//negative regulation of mitochondrion organization;GO:0010639//negative regulation of…
ncbi_105081380	LOC105081380	LOW QUALITY PROTEIN: melanoma-associated antigen B3 [Camelus bactrianus]	-	-	-	-	-	-	-
ncbi_105068119	IQGAP3	ras GTPase-activating-like protein IQGAP3 [Camelus bactrianus]	Cellular Processes	Cell motility	ko04810//Regulation of actin cytoskeleton	K05767	GO:0016020//membrane;GO:0071944//cell periphery;GO:0044425//membrane part;GO:0044424//intracellular part;GO:0044459//plasma membrane part;GO:0005623//cell;GO:0030054//cell junction;GO:0044464//cell part;GO:0005622//intracellular;GO:0005886//plasma membrane	GO:0008092//cytoskeletal protein binding;GO:0019899//enzyme binding;GO:0017022//myosin binding;GO:0005488//binding;GO:0017016//Ras GTPase binding;GO:0051020//GTPase binding;GO:0032027//myosin light chain binding;GO:0031267//small GTPase binding;GO:0005515//protein binding	GO:0043170//macromolecule metabolic process;GO:0032535//regulation of cellular component size;GO:0044763//single-organism cellular process;GO:0007264//small GTPase mediated signal transduction;GO:0060255//regulation of macromolecule metabolic process;GO:0007165//signal transduction;GO:0007154//cell communication;GO:0044267//cellular protein metabolic process;GO:0065007//biological regulation;GO:0…
ncbi_105082159	BRD8	bromodomain-containing protein 8	-	-	-	-	GO:0044464//cell part;GO:0005634//nucleus;GO:0044428//nuclear part;GO:0043189//H4/H2A histone acetyltransferase complex;GO:0043229//intracellular organelle;GO:0043234//protein complex;GO:1990234//transferase complex;GO:0005654//nucleoplasm;GO:0044422//organelle part;GO:0044446//intracellular organelle part;GO:0000123//histone acetyltransferase complex;GO:0043231//intracellular membrane-bounded or…	GO:0097367//carbohydrate derivative binding;GO:0016772//transferase activity, transferring phosphorus-containing groups;GO:0001882//nucleoside binding;GO:0005488//binding;GO:0032550//purine ribonucleoside binding;GO:0032549//ribonucleoside binding;GO:0016776//phosphotransferase activity, phosphate group as acceptor;GO:0097159//organic cyclic compound binding;GO:0003824//catalytic activity;GO:0016…	GO:0006473//protein acetylation;GO:0022414//reproductive process;GO:0043170//macromolecule metabolic process;GO:0044249//cellular biosynthetic process;GO:1901137//carbohydrate derivative biosynthetic process;GO:0034654//nucleobase-containing compound biosynthetic process;GO:0009152//purine ribonucleotide biosynthetic process;GO:0018205//peptidyl-lysine modification;GO:0044763//single-organism cel…
ncbi_105068103	PEAR1	LOW QUALITY PROTEIN: platelet endothelial aggregation receptor 1 [Camelus bactrianus]	-	-	-	-	-	-	GO:1902578//single-organism localization;GO:0016192//vesicle-mediated transport;GO:0008037//cell recognition;GO:0051234//establishment of localization;GO:0006810//transport;GO:0006909//phagocytosis;GO:0006910//phagocytosis, recognition;GO:0044765//single-organism transport;GO:0044699//single-organism process;GO:0009987//cellular process;GO:0044763//single-organism cellular process;GO:0006897//end…
ncbi_105082184	SPATA24	spermatogenesis-associated protein 24	-	-	-	-	GO:0044446//intracellular organelle part;GO:0044424//intracellular part;GO:0043231//intracellular membrane-bounded organelle;GO:0043226//organelle;GO:0044428//nuclear part;GO:0044422//organelle part;GO:0031974//membrane-enclosed lumen;GO:0070013//intracellular organelle lumen;GO:0005622//intracellular;GO:0005623//cell;GO:0043229//intracellular organelle;GO:0005634//nucleus;GO:0043233//organelle l…	GO:0005488//binding;GO:0046983//protein dimerization activity;GO:0005515//protein binding	GO:0032501//multicellular organismal process;GO:0044699//single-organism process;GO:0008152//metabolic process;GO:0044249//cellular biosynthetic process;GO:0032502//developmental process;GO:0071704//organic substance metabolic process;GO:0009059//macromolecule biosynthetic process;GO:0044260//cellular macromolecule metabolic process;GO:0009058//biosynthetic process;GO:0034645//cellular macromolec…
ncbi_105068633	LOC105068633	chromosome X open reading frame 23,	-	-	-	-	-	-	-
ncbi_105074715	SLC8A3	sodium/calcium exchanger 3 [Camelus bactrianus]	Organismal Systems;Environmental Information Processing	Signal transduction;Sensory system;Digestive system	ko04740//Olfactory transduction;ko04020//Calcium signaling pathway;ko04022//cGMP - PKG signaling pathway;ko04974//Protein digestion and absorption	K05849	GO:0043229//intracellular organelle;GO:0005856//cytoskeleton;GO:0005886//plasma membrane;GO:0044297//cell body;GO:0097458//neuron part;GO:0071944//cell periphery;GO:0044309//neuron spine;GO:0005622//intracellular;GO:0043228//non-membrane-bounded organelle;GO:0042995//cell projection;GO:0043231//intracellular membrane-bounded organelle;GO:0043227//membrane-bounded organelle;GO:0016020//membrane;GO…	GO:0015081//sodium ion transmembrane transporter activity;GO:0022891//substrate-specific transmembrane transporter activity;GO:0015075//ion transmembrane transporter activity;GO:0005515//protein binding;GO:0022804//active transmembrane transporter activity;GO:0005215//transporter activity;GO:0046873//metal ion transmembrane transporter activity;GO:0022890//inorganic cation transmembrane transport…	GO:0051591//response to cAMP;GO:0002376//immune system process;GO:0098771//inorganic ion homeostasis;GO:0044707//single-multicellular organism process;GO:0072511//divalent inorganic cation transport;GO:0048878//chemical homeostasis;GO:0044763//single-organism cellular process;GO:0050896//response to stimulus;GO:0006812//cation transport;GO:0072507//divalent inorganic cation homeostasis;GO:0044765…
ncbi_105068123	TSACC	TSSK6-activating co-chaperone protein [Camelus bactrianus]	-	-	-	-	-	GO:0005515//protein binding;GO:0005488//binding	-
ncbi_105079435	PRAF2	PRA1 family protein 2 [Camelus bactrianus]	-	-	-	-	GO:0043226//organelle;GO:0031090//organelle membrane;GO:0016020//membrane;GO:0043227//membrane-bounded organelle;GO:0044422//organelle part;GO:0044425//membrane part;GO:0031224//intrinsic component of membrane	-	GO:0033036//macromolecule localization;GO:0051234//establishment of localization;GO:0051179//localization;GO:0008104//protein localization
ncbi_105083678	PIN4	peptidyl-prolyl cis-trans isomerase NIMA-interacting 4 [Camelus bactrianus]	-	-	-	-	GO:0005737//cytoplasm;GO:0005622//intracellular;GO:0044422//organelle part;GO:0043231//intracellular membrane-bounded organelle;GO:1990904//ribonucleoprotein complex;GO:0043227//membrane-bounded organelle;GO:0044424//intracellular part;GO:0044444//cytoplasmic part;GO:0043226//organelle;GO:0044446//intracellular organelle part;GO:0031982//vesicle;GO:0044429//mitochondrial part;GO:0030529//intracel…	GO:1901363//heterocyclic compound binding;GO:0003824//catalytic activity;GO:0003676//nucleic acid binding;GO:0003677//DNA binding;GO:0097159//organic cyclic compound binding;GO:0016853//isomerase activity;GO:0005488//binding;GO:0016859//cis-trans isomerase activity;GO:0003723//RNA binding;GO:0043566//structure-specific DNA binding	GO:0044238//primary metabolic process;GO:0016072//rRNA metabolic process;GO:0090304//nucleic acid metabolic process;GO:0071704//organic substance metabolic process;GO:1901360//organic cyclic compound metabolic process;GO:0006725//cellular aromatic compound metabolic process;GO:0044260//cellular macromolecule metabolic process;GO:0043170//macromolecule metabolic process;GO:0006807//nitrogen compou…
ncbi_105083722	ZC3H12B	probable ribonuclease ZC3H12B [Camelus ferus]	-	-	-	-	-	-	-
ncbi_105080686	ARL13A	ADP-ribosylation factor-like protein 13A [Camelus bactrianus]	-	-	-	-	GO:0005623//cell;GO:0044464//cell part	GO:0001883//purine nucleoside binding;GO:0097367//carbohydrate derivative binding;GO:0005488//binding;GO:0036094//small molecule binding;GO:1901363//heterocyclic compound binding;GO:0032549//ribonucleoside binding;GO:0032550//purine ribonucleoside binding;GO:0097159//organic cyclic compound binding;GO:0001882//nucleoside binding	GO:0050789//regulation of biological process;GO:0044699//single-organism process;GO:0044700//single organism signaling;GO:0023052//signaling;GO:0065007//biological regulation;GO:0007154//cell communication;GO:0050896//response to stimulus;GO:0050794//regulation of cellular process;GO:0051716//cellular response to stimulus;GO:0035556//intracellular signal transduction;GO:0044763//single-organism c…
ncbi_105072927	HIBCH	3-hydroxyisobutyryl-CoA hydrolase, mitochondrial [Camelus bactrianus]	Metabolism	Carbohydrate metabolism;Global and Overview;Amino acid metabolism;Metabolism of other amino acids	ko01100//Metabolic pathways;ko01200//Carbon metabolism;ko00280//Valine, leucine and isoleucine degradation;ko00640//Propanoate metabolism;ko00410//beta-Alanine metabolism	K05605	GO:0043226//organelle;GO:0043231//intracellular membrane-bounded organelle;GO:0031982//vesicle;GO:0031988//membrane-bounded vesicle;GO:0005622//intracellular;GO:0005623//cell;GO:0044464//cell part;GO:0044424//intracellular part;GO:0043229//intracellular organelle;GO:0043227//membrane-bounded organelle	-	-
ncbi_105068113	NES	nestin-like [Panthera pardus]	-	-	-	-	GO:0005622//intracellular;GO:0043232//intracellular non-membrane-bounded organelle;GO:0043226//organelle;GO:0043228//non-membrane-bounded organelle;GO:0043234//protein complex;GO:0044464//cell part;GO:0005856//cytoskeleton;GO:0043229//intracellular organelle;GO:0032991//macromolecular complex;GO:0044424//intracellular part;GO:0005623//cell	GO:0005515//protein binding;GO:0044877//macromolecular complex binding;GO:0032403//protein complex binding;GO:0005488//binding	GO:0044707//single-multicellular organism process;GO:0007423//sensory organ development;GO:0030842//regulation of intermediate filament depolymerization;GO:0065009//regulation of molecular function;GO:0032501//multicellular organismal process;GO:0051128//regulation of cellular component organization;GO:0044767//single-organism developmental process;GO:0009892//negative regulation of metabolic pro…
ncbi_105068107	HDGF	hepatoma-derived growth factor [Camelus bactrianus]	-	-	-	-	GO:0044464//cell part;GO:0044421//extracellular region part;GO:0005623//cell;GO:0005622//intracellular;GO:0032991//macromolecular complex;GO:0043234//protein complex;GO:0043231//intracellular membrane-bounded organelle;GO:0005576//extracellular region;GO:0044424//intracellular part;GO:0043227//membrane-bounded organelle;GO:0043229//intracellular organelle;GO:0043226//organelle	GO:0001076//transcription factor activity, RNA polymerase II transcription factor binding;GO:0005102//receptor binding;GO:1901363//heterocyclic compound binding;GO:0005539//glycosaminoglycan binding;GO:0000989//transcription factor activity, transcription factor binding;GO:0003712//transcription cofactor activity;GO:0005488//binding;GO:0008134//transcription factor binding;GO:0005515//protein bin…	GO:0044260//cellular macromolecule metabolic process;GO:0010468//regulation of gene expression;GO:0065007//biological regulation;GO:0043170//macromolecule metabolic process;GO:0008152//metabolic process;GO:0044237//cellular metabolic process;GO:0009059//macromolecule biosynthetic process;GO:0009987//cellular process;GO:0019222//regulation of metabolic process;GO:0034645//cellular macromolecule bi…
ncbi_105063327	TTC14	tetratricopeptide repeat protein 14 [Camelus bactrianus]	-	-	-	-	-	-	-
ncbi_105062970	SEPT6	septin-6	-	-	-	-	GO:0043005//neuron projection;GO:0097458//neuron part;GO:0043226//organelle;GO:0032155//cell division site part;GO:0044424//intracellular part;GO:0015630//microtubule cytoskeleton;GO:0005856//cytoskeleton;GO:0030424//axon;GO:0031982//vesicle;GO:0005623//cell;GO:0043231//intracellular membrane-bounded organelle;GO:0005622//intracellular;GO:0044464//cell part;GO:0016023//cytoplasmic, membrane-bound…	GO:0032550//purine ribonucleoside binding;GO:0001882//nucleoside binding;GO:1901363//heterocyclic compound binding;GO:0005488//binding;GO:0036094//small molecule binding;GO:0097367//carbohydrate derivative binding;GO:0001883//purine nucleoside binding;GO:0097159//organic cyclic compound binding;GO:0032549//ribonucleoside binding	GO:0044763//single-organism cellular process;GO:0044699//single-organism process;GO:0009987//cellular process
ncbi_105083676	RPS4X	40S ribosomal protein S4, X	Genetic Information Processing	Translation	ko03010//Ribosome	K02987	GO:0044424//intracellular part;GO:0005737//cytoplasm;GO:0043229//intracellular organelle;GO:0044391//ribosomal subunit;GO:0043228//non-membrane-bounded organelle;GO:0035770//ribonucleoprotein granule;GO:0044446//intracellular organelle part;GO:0030054//cell junction;GO:0043227//membrane-bounded organelle;GO:0031982//vesicle;GO:0005912//adherens junction;GO:0070161//anchoring junction;GO:0043226//…	GO:0005488//binding;GO:0005198//structural molecule activity;GO:1901363//heterocyclic compound binding;GO:0003723//RNA binding;GO:0003676//nucleic acid binding;GO:0097159//organic cyclic compound binding	GO:0034248//regulation of cellular amide metabolic process;GO:0006139//nucleobase-containing compound metabolic process;GO:0044765//single-organism transport;GO:0051234//establishment of localization;GO:0044802//single-organism membrane organization;GO:0044699//single-organism process;GO:0009059//macromolecule biosynthetic process;GO:0006417//regulation of translation;GO:0032984//macromolecular c…
ncbi_105066526	BCL11A	B-cell lymphoma/leukemia 11A	-	-	-	-	GO:0043227//membrane-bounded organelle;GO:0043233//organelle lumen;GO:0005623//cell;GO:0005634//nucleus;GO:0044422//organelle part;GO:0044424//intracellular part;GO:0070013//intracellular organelle lumen;GO:0044428//nuclear part;GO:0043226//organelle;GO:0005622//intracellular;GO:0031974//membrane-enclosed lumen;GO:0043229//intracellular organelle;GO:0044446//intracellular organelle part;GO:004323…	GO:0001071//nucleic acid binding transcription factor activity;GO:0003712//transcription cofactor activity;GO:0001012//RNA polymerase II regulatory region DNA binding;GO:0000988//transcription factor activity, protein binding;GO:0046983//protein dimerization activity;GO:0001067//regulatory region nucleic acid binding;GO:0000981//RNA polymerase II transcription factor activity, sequence-specific D…	GO:0032459//regulation of protein oligomerization;GO:0008152//metabolic process;GO:1903506//regulation of nucleic acid-templated transcription;GO:0044767//single-organism developmental process;GO:0001775//cell activation;GO:0030154//cell differentiation;GO:0030097//hemopoiesis;GO:0051961//negative regulation of nervous system development;GO:0044260//cellular macromolecule metabolic process;GO:005…
ncbi_105062974	SLC25A43	solute carrier family 25 member 43, partial [Camelus dromedarius]	-	-	-	-	GO:0005622//intracellular;GO:0044464//cell part;GO:0043229//intracellular organelle;GO:0043226//organelle;GO:0031224//intrinsic component of membrane;GO:0016020//membrane;GO:0043231//intracellular membrane-bounded organelle;GO:0044424//intracellular part;GO:0005623//cell;GO:0044425//membrane part;GO:0043227//membrane-bounded organelle	-	GO:0051179//localization;GO:0044763//single-organism cellular process;GO:0009987//cellular process;GO:0044699//single-organism process;GO:0051234//establishment of localization
ncbi_105068108	MRPL24	39S ribosomal protein L24, mitochondrial [Camelus ferus]	Genetic Information Processing	Translation	ko03010//Ribosome	K02895	GO:1990904//ribonucleoprotein complex;GO:0044464//cell part;GO:0005622//intracellular;GO:0032991//macromolecular complex;GO:0044424//intracellular part;GO:0030529//intracellular ribonucleoprotein complex;GO:0043227//membrane-bounded organelle;GO:0016020//membrane;GO:0031090//organelle membrane;GO:0005623//cell;GO:0044422//organelle part;GO:0044446//intracellular organelle part;GO:0031967//organel…	-	GO:0010467//gene expression;GO:0043170//macromolecule metabolic process;GO:0071704//organic substance metabolic process;GO:0008152//metabolic process
ncbi_105082180	SLC23A1	solute carrier family 23 member 1	-	-	-	-	GO:0031982//vesicle;GO:0005886//plasma membrane;GO:0043227//membrane-bounded organelle;GO:0016021//integral component of membrane;GO:0031224//intrinsic component of membrane;GO:0005623//cell;GO:0042995//cell projection;GO:0016020//membrane;GO:0031988//membrane-bounded vesicle;GO:0071944//cell periphery;GO:0044425//membrane part;GO:0044464//cell part;GO:0005622//intracellular;GO:0043226//organelle…	GO:0015075//ion transmembrane transporter activity;GO:0022890//inorganic cation transmembrane transporter activity;GO:0022892//substrate-specific transporter activity;GO:0005488//binding;GO:0015370//solute:sodium symporter activity;GO:0015145//monosaccharide transmembrane transporter activity;GO:0015294//solute:cation symporter activity;GO:0005343//organic acid:sodium symporter activity;GO:001507…	GO:0007399//nervous system development;GO:0005996//monosaccharide metabolic process;GO:0044281//small molecule metabolic process;GO:0046942//carboxylic acid transport;GO:1902578//single-organism localization;GO:0044707//single-multicellular organism process;GO:0048856//anatomical structure development;GO:0051234//establishment of localization;GO:0006820//anion transport;GO:0006766//vitamin metabo…
ncbi_105075865	LOC105075865	PWWP domain-containing protein MUM1L1 [Camelus ferus]	-	-	-	-	-	-	-
ncbi_105068635	EIF1AX	eukaryotic translation initiation factor 1A, X-chromosomal [Homo sapiens]	Genetic Information Processing	Translation	ko03013//RNA transport	K03236	GO:0044424//intracellular part;GO:0044444//cytoplasmic part;GO:0005622//intracellular;GO:0044464//cell part;GO:0005737//cytoplasm;GO:0005623//cell	GO:0003676//nucleic acid binding;GO:1901363//heterocyclic compound binding;GO:0005488//binding;GO:0008135//translation factor activity, RNA binding;GO:0097159//organic cyclic compound binding;GO:0003723//RNA binding	GO:0044271//cellular nitrogen compound biosynthetic process;GO:0044238//primary metabolic process;GO:1901564//organonitrogen compound metabolic process;GO:1901576//organic substance biosynthetic process;GO:0009987//cellular process;GO:0044249//cellular biosynthetic process;GO:0019538//protein metabolic process;GO:0006412//translation;GO:0006807//nitrogen compound metabolic process;GO:0009058//bio…
ncbi_105079085	LHFPL1	lipoma HMGIC fusion partner-like 1 protein [Camelus ferus]	-	-	-	-	-	-	-
ncbi_105082176	SIL1	nucleotide exchange factor SIL1	Genetic Information Processing	Folding, sorting and degradation	ko04141//Protein processing in endoplasmic reticulum	K14001	GO:0005623//cell;GO:0044424//intracellular part;GO:0043226//organelle;GO:0043227//membrane-bounded organelle;GO:0043231//intracellular membrane-bounded organelle;GO:0044464//cell part;GO:0005622//intracellular;GO:0043229//intracellular organelle	-	-
ncbi_105068118	GPATCH4	G patch domain-containing protein 4 [Camelus bactrianus]	-	-	-	-	-	GO:0005488//binding;GO:0003676//nucleic acid binding;GO:0097159//organic cyclic compound binding;GO:1901363//heterocyclic compound binding;GO:0003723//RNA binding	GO:0048731//system development;GO:0032502//developmental process;GO:0030097//hemopoiesis;GO:0044707//single-multicellular organism process;GO:0048513//animal organ development;GO:0044767//single-organism developmental process;GO:0048534//hematopoietic or lymphoid organ development;GO:0048856//anatomical structure development;GO:0007275//multicellular organism development;GO:0032501//multicellular…
ncbi_105079412	PRICKLE3	prickle-like protein 3 [Camelus bactrianus]	-	-	-	-	-	GO:0043169//cation binding;GO:0005488//binding;GO:0043167//ion binding	-
ncbi_105079394	GATA1	erythroid transcription factor [Camelus bactrianus]	-	-	-	-	GO:0005622//intracellular;GO:0044422//organelle part;GO:0043231//intracellular membrane-bounded organelle;GO:0044424//intracellular part;GO:0005623//cell;GO:0031974//membrane-enclosed lumen;GO:0043227//membrane-bounded organelle;GO:0044464//cell part;GO:0043229//intracellular organelle;GO:0044446//intracellular organelle part;GO:0043234//protein complex;GO:0005634//nucleus;GO:0032991//macromolecu…	GO:0044877//macromolecular complex binding;GO:0008134//transcription factor binding;GO:0043167//ion binding;GO:0005515//protein binding;GO:0043169//cation binding;GO:0000976//transcription regulatory region sequence-specific DNA binding;GO:0005488//binding;GO:0000975//regulatory region DNA binding;GO:0046872//metal ion binding;GO:0000981//RNA polymerase II transcription factor activity, sequence-…	GO:0010562//positive regulation of phosphorus metabolic process;GO:0051100//negative regulation of binding;GO:1903706//regulation of hemopoiesis;GO:0003006//developmental process involved in reproduction;GO:0030154//cell differentiation;GO:0044699//single-organism process;GO:0048608//reproductive structure development;GO:0002682//regulation of immune system process;GO:0038034//signal transduction…
ncbi_105062965	RNF113A	RING finger protein 113A [Camelus bactrianus]	-	-	-	-	-	GO:0043167//ion binding;GO:0043169//cation binding;GO:0005488//binding	-
ncbi_105068109	ISG20L2	interferon-stimulated 20 kDa exonuclease-like 2 [Camelus bactrianus]	-	-	-	-	GO:0044424//intracellular part;GO:0043232//intracellular non-membrane-bounded organelle;GO:0043228//non-membrane-bounded organelle;GO:0043229//intracellular organelle;GO:0043227//membrane-bounded organelle;GO:0043226//organelle;GO:0005623//cell;GO:0005622//intracellular;GO:0043231//intracellular membrane-bounded organelle;GO:0044464//cell part	GO:0003824//catalytic activity;GO:0003723//RNA binding;GO:0097159//organic cyclic compound binding;GO:0005488//binding;GO:1901363//heterocyclic compound binding;GO:0004518//nuclease activity;GO:0016788//hydrolase activity, acting on ester bonds;GO:0016787//hydrolase activity;GO:0003676//nucleic acid binding	GO:0046483//heterocycle metabolic process;GO:0008152//metabolic process;GO:0044085//cellular component biogenesis;GO:0006807//nitrogen compound metabolic process;GO:0090304//nucleic acid metabolic process;GO:0044238//primary metabolic process;GO:0009987//cellular process;GO:0071704//organic substance metabolic process;GO:1901360//organic cyclic compound metabolic process;GO:0044237//cellular meta…
ncbi_105068124	CCT3	T-complex protein 1 subunit gamma [Camelus bactrianus]	-	-	-	-	GO:0043234//protein complex;GO:0005622//intracellular;GO:0043227//membrane-bounded organelle;GO:0032991//macromolecular complex;GO:0015630//microtubule cytoskeleton;GO:0031982//vesicle;GO:0043229//intracellular organelle;GO:0031988//membrane-bounded vesicle;GO:0016020//membrane;GO:0005856//cytoskeleton;GO:0043232//intracellular non-membrane-bounded organelle;GO:0044464//cell part;GO:0044424//intr…	GO:0032550//purine ribonucleoside binding;GO:0001883//purine nucleoside binding;GO:0005488//binding;GO:1901363//heterocyclic compound binding;GO:0001882//nucleoside binding;GO:0003676//nucleic acid binding;GO:0003723//RNA binding;GO:0097159//organic cyclic compound binding;GO:0097367//carbohydrate derivative binding;GO:0005515//protein binding;GO:0036094//small molecule binding;GO:0032549//ribonu…	GO:0044085//cellular component biogenesis;GO:0043933//macromolecular complex subunit organization;GO:0043170//macromolecule metabolic process;GO:0065003//macromolecular complex assembly;GO:0000003//reproduction;GO:0051179//localization;GO:0071822//protein complex subunit organization;GO:0044260//cellular macromolecule metabolic process;GO:0009987//cellular process;GO:0051704//multi-organism proce…
ncbi_105079400	PQBP1	polyglutamine-binding protein 1 [Camelus bactrianus]	Genetic Information Processing	Transcription	ko03040//Spliceosome	K12865	GO:0030529//intracellular ribonucleoprotein complex;GO:0043233//organelle lumen;GO:0035770//ribonucleoprotein granule;GO:1990904//ribonucleoprotein complex;GO:0070013//intracellular organelle lumen;GO:0005737//cytoplasm;GO:0043232//intracellular non-membrane-bounded organelle;GO:0031974//membrane-enclosed lumen;GO:0044444//cytoplasmic part;GO:0032991//macromolecular complex;GO:0044428//nuclear pa…	GO:0005488//binding	GO:0022613//ribonucleoprotein complex biogenesis;GO:0060284//regulation of cell development;GO:0008152//metabolic process;GO:0043170//macromolecule metabolic process;GO:1901576//organic substance biosynthetic process;GO:0006725//cellular aromatic compound metabolic process;GO:0006397//mRNA processing;GO:0022604//regulation of cell morphogenesis;GO:0044763//single-organism cellular process;GO:0043…
ncbi_105080704	XKRX	XK-related protein 2 [Camelus ferus]	-	-	-	-	GO:0016020//membrane;GO:0031224//intrinsic component of membrane;GO:0044425//membrane part	-	-
ncbi_105083677	ERCC6L	DNA excision repair protein ERCC-6-like [Camelus bactrianus]	-	-	-	-	GO:0005623//cell;GO:0044422//organelle part;GO:0044446//intracellular organelle part;GO:0044427//chromosomal part;GO:0043226//organelle;GO:0044424//intracellular part;GO:0044464//cell part;GO:0005694//chromosome;GO:0005622//intracellular;GO:0043229//intracellular organelle;GO:0043232//intracellular non-membrane-bounded organelle;GO:0043228//non-membrane-bounded organelle;GO:0098687//chromosomal r…	GO:0032550//purine ribonucleoside binding;GO:0003824//catalytic activity;GO:0017111//nucleoside-triphosphatase activity;GO:0036094//small molecule binding;GO:0001883//purine nucleoside binding;GO:0005488//binding;GO:0016818//hydrolase activity, acting on acid anhydrides, in phosphorus-containing anhydrides;GO:0016787//hydrolase activity;GO:0016462//pyrophosphatase activity;GO:0097159//organic cyc…	GO:0048285//organelle fission;GO:0016043//cellular component organization;GO:0009987//cellular process;GO:0044699//single-organism process;GO:0071840//cellular component organization or biogenesis;GO:0000280//nuclear division;GO:0044763//single-organism cellular process;GO:0006996//organelle organization
ncbi_105062971	NKRF	NF-kappa-B-repressing factor [Camelus ferus]	-	-	-	-	-	GO:0003676//nucleic acid binding;GO:0003723//RNA binding;GO:1901363//heterocyclic compound binding;GO:0097159//organic cyclic compound binding;GO:0005488//binding	GO:0009889//regulation of biosynthetic process;GO:0031326//regulation of cellular biosynthetic process;GO:0065007//biological regulation;GO:0006355//regulation of transcription, DNA-templated;GO:0050794//regulation of cellular process;GO:2000112//regulation of cellular macromolecule biosynthetic process;GO:0051252//regulation of RNA metabolic process;GO:2001141//regulation of RNA biosynthetic pro…
ncbi_105083675	CITED1	cbp/p300-interacting transactivator 1	-	-	-	-	GO:0043229//intracellular organelle;GO:0005737//cytoplasm;GO:0043231//intracellular membrane-bounded organelle;GO:0005623//cell;GO:0043227//membrane-bounded organelle;GO:0044424//intracellular part;GO:0043226//organelle;GO:0044444//cytoplasmic part;GO:0044464//cell part;GO:0005622//intracellular	GO:0001067//regulatory region nucleic acid binding;GO:0046983//protein dimerization activity;GO:0003712//transcription cofactor activity;GO:0019904//protein domain specific binding;GO:0003676//nucleic acid binding;GO:0000975//regulatory region DNA binding;GO:1901363//heterocyclic compound binding;GO:0005488//binding;GO:0097159//organic cyclic compound binding;GO:0046332//SMAD binding;GO:0000989//…	GO:0051171//regulation of nitrogen compound metabolic process;GO:0042981//regulation of apoptotic process;GO:0032502//developmental process;GO:0007178//transmembrane receptor protein serine/threonine kinase signaling pathway;GO:0043067//regulation of programmed cell death;GO:0018958//phenol-containing compound metabolic process;GO:0030154//cell differentiation;GO:0009719//response to endogenous s…
ncbi_105066467	FAF1	FAS-associated factor 1 [Camelus ferus]	-	-	-	-	GO:0044464//cell part;GO:0043234//protein complex;GO:0043226//organelle;GO:0012505//endomembrane system;GO:0005623//cell;GO:0005622//intracellular;GO:0044424//intracellular part;GO:0005737//cytoplasm;GO:0043231//intracellular membrane-bounded organelle;GO:0043227//membrane-bounded organelle;GO:0044444//cytoplasmic part;GO:0043229//intracellular organelle;GO:0032991//macromolecular complex	GO:0005488//binding;GO:0005515//protein binding;GO:0019899//enzyme binding;GO:0044389//ubiquitin-like protein ligase binding;GO:0019900//kinase binding;GO:0008134//transcription factor binding;GO:0032182//ubiquitin-like protein binding	GO:1903828//negative regulation of cellular protein localization;GO:1904950//negative regulation of establishment of protein localization;GO:0009894//regulation of catabolic process;GO:0043067//regulation of programmed cell death;GO:0009987//cellular process;GO:0051223//regulation of protein transport;GO:0032507//maintenance of protein location in cell;GO:0051224//negative regulation of protein t…
ncbi_105081168	LOC105081168	LOW QUALITY PROTEIN: melanoma-associated antigen B4-like [Camelus bactrianus]	-	-	-	-	-	-	-
ncbi_105066843	ESYT3	extended synaptotagmin-3 [Camelus bactrianus]	-	-	-	-	GO:0043226//organelle;GO:0019897//extrinsic component of plasma membrane;GO:0016020//membrane;GO:0071944//cell periphery;GO:0031090//organelle membrane;GO:0044422//organelle part;GO:0019898//extrinsic component of membrane;GO:0044464//cell part;GO:0005886//plasma membrane;GO:0005623//cell;GO:0044459//plasma membrane part;GO:0044425//membrane part;GO:0043227//membrane-bounded organelle;GO:0031224/…	-	-
ncbi_105082162	CDC23	cell division cycle protein 23 homolog [Camelus ferus]	Cellular Processes;Organismal Systems;Genetic Information Processing	Cell growth and death;Endocrine system;Folding, sorting and degradation	ko04120//Ubiquitin mediated proteolysis;ko04110//Cell cycle;ko04114//Oocyte meiosis;ko04914//Progesterone-mediated oocyte maturation	K03355	GO:1902494//catalytic complex;GO:0043231//intracellular membrane-bounded organelle;GO:0032991//macromolecular complex;GO:0044424//intracellular part;GO:0044428//nuclear part;GO:0000151//ubiquitin ligase complex;GO:0005622//intracellular;GO:0000152//nuclear ubiquitin ligase complex;GO:1990234//transferase complex;GO:0044464//cell part;GO:0044446//intracellular organelle part;GO:0043234//protein co…	-	GO:0050794//regulation of cellular process;GO:0051302//regulation of cell division;GO:0007059//chromosome segregation;GO:0048285//organelle fission;GO:0044267//cellular protein metabolic process;GO:0022402//cell cycle process;GO:0007088//regulation of mitotic nuclear division;GO:0044763//single-organism cellular process;GO:0044237//cellular metabolic process;GO:0000278//mitotic cell cycle;GO:0044…
ncbi_105073455	ATP5G3	ATP synthase F(0) complex subunit C3, mitochondrial [Camelus ferus]	Metabolism	Energy metabolism;Global and Overview	ko01100//Metabolic pathways;ko00190//Oxidative phosphorylation	K02128	GO:0044425//membrane part;GO:0033177//proton-transporting two-sector ATPase complex, proton-transporting domain;GO:0016469//proton-transporting two-sector ATPase complex;GO:0098796//membrane protein complex;GO:0016020//membrane;GO:0043234//protein complex;GO:0032991//macromolecular complex;GO:0031224//intrinsic component of membrane	GO:0015077//monovalent inorganic cation transmembrane transporter activity;GO:0022891//substrate-specific transmembrane transporter activity;GO:0015075//ion transmembrane transporter activity;GO:0022857//transmembrane transporter activity;GO:0022890//inorganic cation transmembrane transporter activity;GO:0022892//substrate-specific transporter activity;GO:0005215//transporter activity;GO:0008324/…	GO:0046034//ATP metabolic process;GO:0019693//ribose phosphate metabolic process;GO:0009145//purine nucleoside triphosphate biosynthetic process;GO:0042455//ribonucleoside biosynthetic process;GO:0009260//ribonucleotide biosynthetic process;GO:0009150//purine ribonucleotide metabolic process;GO:0009142//nucleoside triphosphate biosynthetic process;GO:0015992//proton transport;GO:0044710//single-o…
ncbi_105081023	DMD	dystrophin	-	-	-	-	GO:0043292//contractile fiber;GO:0043227//membrane-bounded organelle;GO:0005886//plasma membrane;GO:0005623//cell;GO:0044425//membrane part;GO:0044424//intracellular part;GO:0030016//myofibril;GO:0044456//synapse part;GO:0098589//membrane region;GO:0098805//whole membrane;GO:0043234//protein complex;GO:0098590//plasma membrane region;GO:0042995//cell projection;GO:0030054//cell junction;GO:004446…	GO:0001948//glycoprotein binding;GO:0043169//cation binding;GO:0097367//carbohydrate derivative binding;GO:0019899//enzyme binding;GO:0046872//metal ion binding;GO:0043167//ion binding;GO:0008092//cytoskeletal protein binding;GO:0046914//transition metal ion binding;GO:0005488//binding;GO:0005198//structural molecule activity;GO:0005515//protein binding	GO:0032844//regulation of homeostatic process;GO:0099536//synaptic signaling;GO:0030855//epithelial cell differentiation;GO:1901019//regulation of calcium ion transmembrane transporter activity;GO:0001932//regulation of protein phosphorylation;GO:0003158//endothelium development;GO:0010522//regulation of calcium ion transport into cytosol;GO:0044700//single organism signaling;GO:0031323//regulati…
ncbi_105079402	PIM2	serine/threonine-protein kinase pim-2 [Vicugna pacos]	-	-	-	-	-	-	-
ncbi_105083687	NONO	non-POU domain-containing octamer-binding protein [Sus scrofa]	-	-	-	-	GO:0070013//intracellular organelle lumen;GO:0044464//cell part;GO:0044422//organelle part;GO:0044424//intracellular part;GO:0005634//nucleus;GO:0005654//nucleoplasm;GO:0044428//nuclear part;GO:0043229//intracellular organelle;GO:0005623//cell;GO:0043227//membrane-bounded organelle;GO:0005622//intracellular;GO:0044446//intracellular organelle part;GO:0043233//organelle lumen;GO:0044451//nucleopla…	GO:0003676//nucleic acid binding;GO:0001067//regulatory region nucleic acid binding;GO:0003723//RNA binding;GO:0003677//DNA binding;GO:0044212//transcription regulatory region DNA binding;GO:0097159//organic cyclic compound binding;GO:0005488//binding;GO:0005515//protein binding;GO:1901363//heterocyclic compound binding;GO:0000975//regulatory region DNA binding	GO:0051252//regulation of RNA metabolic process;GO:0010468//regulation of gene expression;GO:2001141//regulation of RNA biosynthetic process;GO:0051171//regulation of nitrogen compound metabolic process;GO:0050789//regulation of biological process;GO:0006355//regulation of transcription, DNA-templated;GO:0080090//regulation of primary metabolic process;GO:0042981//regulation of apoptotic process;…
ncbi_105062987	RHOXF1	rhox homeobox family member 1 [Camelus bactrianus]	-	-	-	-	-	GO:0003676//nucleic acid binding;GO:0003677//DNA binding;GO:1901363//heterocyclic compound binding;GO:0005488//binding;GO:0097159//organic cyclic compound binding	-
ncbi_105063329	FXR1	fragile X mental retardation syndrome-related protein 1	Genetic Information Processing	Translation	ko03013//RNA transport;ko03013//RNA transport;ko03013//RNA transport;ko03013//RNA transport;ko03013//RNA transport;ko03013//RNA transport	K15516	-	-	-
ncbi_105082263	HSPA9	stress-70 protein, mitochondrial [Camelus bactrianus]	Genetic Information Processing	Folding, sorting and degradation	ko03018//RNA degradation	K04043	GO:0043226//organelle;GO:0005623//cell;GO:0043231//intracellular membrane-bounded organelle;GO:0009295//nucleoid;GO:0031982//vesicle;GO:0043227//membrane-bounded organelle;GO:0005912//adherens junction;GO:0005622//intracellular;GO:0044424//intracellular part;GO:0005924//cell-substrate adherens junction;GO:0043229//intracellular organelle;GO:0070161//anchoring junction;GO:0031988//membrane-bounded…	GO:0097159//organic cyclic compound binding;GO:0032550//purine ribonucleoside binding;GO:1901363//heterocyclic compound binding;GO:0003723//RNA binding;GO:0001883//purine nucleoside binding;GO:0003676//nucleic acid binding;GO:0001882//nucleoside binding;GO:0097367//carbohydrate derivative binding;GO:0005515//protein binding;GO:0036094//small molecule binding;GO:0032549//ribonucleoside binding;GO:…	GO:0071704//organic substance metabolic process;GO:0019538//protein metabolic process;GO:0070727//cellular macromolecule localization;GO:0008152//metabolic process;GO:0008104//protein localization;GO:0051641//cellular localization;GO:0051234//establishment of localization;GO:0046907//intracellular transport;GO:0015031//protein transport;GO:0006886//intracellular protein transport;GO:0006810//tran…
ncbi_105068636	RPS6KA3	ribosomal protein S6 kinase alpha-3-like [Elephantulus edwardii]	Cellular Processes;Environmental Information Processing;Organismal Systems	Cell growth and death;Signal transduction;Nervous system;Endocrine system	ko04010//MAPK signaling pathway;ko04722//Neurotrophin signaling pathway;ko04114//Oocyte meiosis;ko04914//Progesterone-mediated oocyte maturation;ko04720//Long-term potentiation;ko04150//mTOR signaling pathway	K04373	-	-	-
ncbi_105068130	BGLAP	osteocalcin [Camelus bactrianus]	-	-	-	-	GO:0005623//cell;GO:0044464//cell part;GO:0005622//intracellular;GO:0044424//intracellular part	GO:0005488//binding;GO:0046872//metal ion binding;GO:0043169//cation binding;GO:0043167//ion binding	GO:0050896//response to stimulus;GO:0030278//regulation of ossification;GO:0032502//developmental process;GO:0051239//regulation of multicellular organismal process;GO:0010033//response to organic substance;GO:0065007//biological regulation;GO:0048856//anatomical structure development;GO:0050789//regulation of biological process;GO:0009888//tissue development;GO:0014070//response to organic cycli…
ncbi_105062976	PGRMC1	membrane-associated progesterone receptor component 1 [Sus scrofa]	-	-	-	-	-	-	-
ncbi_105068117	APOA1BP	NAD(P)H-hydrate epimerase [Camelus bactrianus]	-	-	-	-	-	-	-
ncbi_105075940	STAG2	cohesin subunit SA-2	Cellular Processes	Cell growth and death	ko04110//Cell cycle;ko04110//Cell cycle	K06671	GO:0043227//membrane-bounded organelle;GO:0044428//nuclear part;GO:0032991//macromolecular complex;GO:0044422//organelle part;GO:0044427//chromosomal part;GO:0044424//intracellular part;GO:0005623//cell;GO:0005694//chromosome;GO:0043226//organelle;GO:0043229//intracellular organelle;GO:0098687//chromosomal region;GO:0043233//organelle lumen;GO:0005634//nucleus;GO:0043228//non-membrane-bounded org…	GO:0005488//binding	GO:0022403//cell cycle phase;GO:0010564//regulation of cell cycle process;GO:0065007//biological regulation;GO:0006464//cellular protein modification process;GO:0044707//single-multicellular organism process;GO:0050794//regulation of cellular process;GO:0043412//macromolecule modification;GO:0044267//cellular protein metabolic process;GO:0051320//S phase;GO:0051325//interphase;GO:0050789//regulat…
ncbi_105068104	INSRR	insulin receptor-related protein [Camelus bactrianus]	Cellular Processes	Cell motility	ko04810//Regulation of actin cytoskeleton	K05086	GO:0016021//integral component of membrane;GO:0043234//protein complex;GO:0032991//macromolecular complex;GO:0031224//intrinsic component of membrane;GO:0044425//membrane part;GO:0016020//membrane	GO:0001882//nucleoside binding;GO:1901363//heterocyclic compound binding;GO:0097367//carbohydrate derivative binding;GO:0016772//transferase activity, transferring phosphorus-containing groups;GO:0001883//purine nucleoside binding;GO:0004713//protein tyrosine kinase activity;GO:0016740//transferase activity;GO:0036094//small molecule binding;GO:0032550//purine ribonucleoside binding;GO:0004672//p…	GO:0030029//actin filament-based process;GO:0071840//cellular component organization or biogenesis;GO:0044267//cellular protein metabolic process;GO:0043170//macromolecule metabolic process;GO:0009628//response to abiotic stimulus;GO:0044699//single-organism process;GO:0030036//actin cytoskeleton organization;GO:0016310//phosphorylation;GO:0044260//cellular macromolecule metabolic process;GO:0006…
ncbi_105079383	SLC38A5	sodium-coupled neutral amino acid transporter 5	Organismal Systems	Nervous system	ko04727//GABAergic synapse	K14992	GO:0044425//membrane part;GO:0016020//membrane;GO:0031224//intrinsic component of membrane	-	-
ncbi_105066531	REL	proto-oncogene c-Rel [Camelus bactrianus]	Environmental Information Processing	Signal transduction	ko04014//Ras signaling pathway	K09254	-	-	-
ncbi_105079415	CACNA1F	voltage-dependent L-type calcium channel subunit alpha-1F	Environmental Information Processing;Organismal Systems	Endocrine system;Circulatory system;Nervous system;Signal transduction	ko04010//MAPK signaling pathway;ko04024//cAMP signaling pathway;ko04020//Calcium signaling pathway;ko04022//cGMP - PKG signaling pathway;ko04261//Adrenergic signaling in cardiomyocytes;ko04921//Oxytocin signaling pathway;ko04270//Vascular smooth muscle contraction;ko04726//Serotonergic synapse;ko04723//Retrograde endocannabinoid signaling;ko04725//Cholinergic synapse;ko04912//GnRH signaling pathw…	K04853	GO:0032991//macromolecular complex;GO:0044425//membrane part;GO:0034702//ion channel complex;GO:0043234//protein complex;GO:0016020//membrane;GO:1902495//transmembrane transporter complex;GO:0098796//membrane protein complex;GO:0034703//cation channel complex;GO:0016021//integral component of membrane;GO:1990351//transporter complex;GO:0034704//calcium channel complex;GO:0031224//intrinsic compon…	GO:0022836//gated channel activity;GO:0022803//passive transmembrane transporter activity;GO:0022890//inorganic cation transmembrane transporter activity;GO:0005215//transporter activity;GO:0005261//cation channel activity;GO:0022857//transmembrane transporter activity;GO:0005216//ion channel activity;GO:0005262//calcium channel activity;GO:0005245//voltage-gated calcium channel activity;GO:00083…	GO:0002682//regulation of immune system process;GO:0031175//neuron projection development;GO:0019725//cellular homeostasis;GO:0001776//leukocyte homeostasis;GO:0050953//sensory perception of light stimulus;GO:0051234//establishment of localization;GO:0007600//sensory perception;GO:0007601//visual perception;GO:0030182//neuron differentiation;GO:0030030//cell projection organization;GO:0050789//re…
ncbi_105062981	WDR44	WD repeat-containing protein 44 [Camelus bactrianus]	-	-	-	-	GO:0043227//membrane-bounded organelle;GO:0043231//intracellular membrane-bounded organelle;GO:0044424//intracellular part;GO:0016020//membrane;GO:0031090//organelle membrane;GO:0043226//organelle;GO:0044444//cytoplasmic part;GO:0044422//organelle part;GO:0005737//cytoplasm;GO:0044464//cell part;GO:0005622//intracellular;GO:0005623//cell;GO:0043229//intracellular organelle	-	-
ncbi_105074943	N4BP2	NEDD4-binding protein 2	-	-	-	-	GO:0005737//cytoplasm;GO:0005623//cell;GO:0044444//cytoplasmic part;GO:0044424//intracellular part;GO:0005622//intracellular;GO:0044464//cell part	GO:0032549//ribonucleoside binding;GO:1901363//heterocyclic compound binding;GO:0036094//small molecule binding;GO:0051733//polydeoxyribonucleotide kinase activity;GO:0016772//transferase activity, transferring phosphorus-containing groups;GO:0003824//catalytic activity;GO:0032550//purine ribonucleoside binding;GO:0001882//nucleoside binding;GO:0001883//purine nucleoside binding;GO:0097159//organ…	GO:0006807//nitrogen compound metabolic process;GO:0071704//organic substance metabolic process;GO:0043170//macromolecule metabolic process;GO:0006725//cellular aromatic compound metabolic process;GO:0008152//metabolic process;GO:0046483//heterocycle metabolic process;GO:0009987//cellular process;GO:0034641//cellular nitrogen compound metabolic process;GO:0006793//phosphorus metabolic process;GO:…
ncbi_105079411	MAGIX	PDZ domain-containing protein MAGIX [Camelus bactrianus]	-	-	-	-	-	-	-
ncbi_105068121	MEF2D	LOW QUALITY PROTEIN: myocyte-specific enhancer factor 2D [Camelus bactrianus]	Environmental Information Processing	Signal transduction	ko04022//cGMP - PKG signaling pathway	K09262	GO:0043229//intracellular organelle;GO:0005622//intracellular;GO:0044428//nuclear part;GO:0044422//organelle part;GO:0043226//organelle;GO:0031974//membrane-enclosed lumen;GO:0044464//cell part;GO:0044446//intracellular organelle part;GO:0043233//organelle lumen;GO:0031981//nuclear lumen;GO:0005634//nucleus;GO:0043227//membrane-bounded organelle;GO:0070013//intracellular organelle lumen;GO:004323…	GO:0043565//sequence-specific DNA binding;GO:1990837//sequence-specific double-stranded DNA binding;GO:0003690//double-stranded DNA binding;GO:0001071//nucleic acid binding transcription factor activity;GO:1901363//heterocyclic compound binding;GO:0005488//binding;GO:0000976//transcription regulatory region sequence-specific DNA binding;GO:0044212//transcription regulatory region DNA binding;GO:0…	GO:0032502//developmental process;GO:0044707//single-multicellular organism process;GO:0044699//single-organism process;GO:0007507//heart development;GO:0072359//circulatory system development;GO:0012501//programmed cell death;GO:0044767//single-organism developmental process;GO:0006357//regulation of transcription from RNA polymerase II promoter;GO:0060537//muscle tissue development;GO:0016265//…
ncbi_105079390	WDR13	WD repeat-containing protein 13	-	-	-	-	GO:0043226//organelle;GO:0005634//nucleus;GO:0044464//cell part;GO:0044446//intracellular organelle part;GO:0031981//nuclear lumen;GO:0043227//membrane-bounded organelle;GO:0070013//intracellular organelle lumen;GO:0044428//nuclear part;GO:0044424//intracellular part;GO:0005623//cell;GO:0043231//intracellular membrane-bounded organelle;GO:0043229//intracellular organelle;GO:0005622//intracellular…	-	-
ncbi_105068105	SH2D2A	SH2 domain-containing protein 2A [Camelus bactrianus]	Environmental Information Processing	Signal transduction	ko04370//VEGF signaling pathway	K08273	-	-	-
ncbi_105061978	FRMPD3	FERM and PDZ domain-containing protein 3 [Camelus bactrianus]	-	-	-	-	-	-	-
ncbi_105079395	HDAC6	histone deacetylase 6 [Camelus bactrianus]	-	-	-	-	GO:0043228//non-membrane-bounded organelle;GO:0016020//membrane;GO:0044430//cytoskeletal part;GO:0032991//macromolecular complex;GO:0044444//cytoplasmic part;GO:0005874//microtubule;GO:0042995//cell projection;GO:0097458//neuron part;GO:0015630//microtubule cytoskeleton;GO:0099512//supramolecular fiber;GO:0043226//organelle;GO:0005886//plasma membrane;GO:0005623//cell;GO:0044422//organelle part;G…	GO:0032182//ubiquitin-like protein binding;GO:0016810//hydrolase activity, acting on carbon-nitrogen (but not peptide) bonds;GO:0044212//transcription regulatory region DNA binding;GO:0097159//organic cyclic compound binding;GO:0016811//hydrolase activity, acting on carbon-nitrogen (but not peptide) bonds, in linear amides;GO:0016787//hydrolase activity;GO:0044877//macromolecular complex binding;…	GO:0071310//cellular response to organic substance;GO:0006886//intracellular protein transport;GO:0044767//single-organism developmental process;GO:0043170//macromolecule metabolic process;GO:0006508//proteolysis;GO:0009057//macromolecule catabolic process;GO:0030163//protein catabolic process;GO:1902578//single-organism localization;GO:0030154//cell differentiation;GO:0050789//regulation of biol…
ncbi_105066839	PIK3CB	LOW QUALITY PROTEIN: phosphatidylinositol 4,5-bisphosphate 3-kinase catalytic subunit beta	Cellular Processes;Metabolism;Organismal Systems;Environmental Information Processing	Cell motility;Signal transduction;Sensory system;Carbohydrate metabolism;Circulatory system;Nervous system;Development;Cell growth and death;Cellular commiunity;Digestive system;Aging;Endocrine system;Immune system;Excretory system	ko04151//PI3K-Akt signaling pathway;ko04810//Regulation of actin cytoskeleton;ko04510//Focal adhesion;ko04014//Ras signaling pathway;ko04015//Rap1 signaling pathway;ko04024//cAMP signaling pathway;ko04062//Chemokine signaling pathway;ko04022//cGMP - PKG signaling pathway;ko04261//Adrenergic signaling in cardiomyocytes;ko04921//Oxytocin signaling pathway;ko04630//Jak-STAT signaling pathway;ko04910…	K00922	-	GO:0005488//binding;GO:0016773//phosphotransferase activity, alcohol group as acceptor;GO:0003824//catalytic activity;GO:0001882//nucleoside binding;GO:0016301//kinase activity;GO:0036094//small molecule binding;GO:0097367//carbohydrate derivative binding;GO:0032550//purine ribonucleoside binding;GO:0016740//transferase activity;GO:0097159//organic cyclic compound binding;GO:1901363//heterocyclic…	GO:0006650//glycerophospholipid metabolic process;GO:0044238//primary metabolic process;GO:0031589//cell-substrate adhesion;GO:0008610//lipid biosynthetic process;GO:0006796//phosphate-containing compound metabolic process;GO:0006661//phosphatidylinositol biosynthetic process;GO:0048017//inositol lipid-mediated signaling;GO:0050801//ion homeostasis;GO:0006629//lipid metabolic process;GO:0007155//…
ncbi_105077747	LOC105077747	cytochrome c-type heme lyase	Metabolism	Metabolism of cofactors and vitamins	ko00860//Porphyrin and chlorophyll metabolism	K01764	GO:0016020//membrane;GO:0044424//intracellular part;GO:0005623//cell;GO:0019866//organelle inner membrane;GO:0044422//organelle part;GO:0031090//organelle membrane;GO:0031975//envelope;GO:0005622//intracellular;GO:0043231//intracellular membrane-bounded organelle;GO:0044446//intracellular organelle part;GO:0031967//organelle envelope;GO:0043229//intracellular organelle;GO:0043226//organelle;GO:00…	GO:0043169//cation binding;GO:0043167//ion binding;GO:0003824//catalytic activity;GO:0005488//binding	-
ncbi_105074755	TTC9	tetratricopeptide repeat protein 9A [Camelus bactrianus]	-	-	-	-	-	-	-
ncbi_105075863	NRK	nik-related protein kinase	-	-	-	-	-	GO:0032549//ribonucleoside binding;GO:0003824//catalytic activity;GO:0001883//purine nucleoside binding;GO:0032550//purine ribonucleoside binding;GO:0016772//transferase activity, transferring phosphorus-containing groups;GO:0036094//small molecule binding;GO:1901363//heterocyclic compound binding;GO:0097367//carbohydrate derivative binding;GO:0097159//organic cyclic compound binding;GO:0004672//…	GO:0043549//regulation of kinase activity;GO:0045860//positive regulation of protein kinase activity;GO:0031401//positive regulation of protein modification process;GO:0019222//regulation of metabolic process;GO:0001932//regulation of protein phosphorylation;GO:0043085//positive regulation of catalytic activity;GO:0044093//positive regulation of molecular function;GO:0032147//activation of protei…
ncbi_105079084	AMOT	LOW QUALITY PROTEIN: angiomotin [Camelus bactrianus]	Environmental Information Processing	Signal transduction	ko04390//Hippo signaling pathway	K16819	GO:0005623//cell;GO:0030054//cell junction;GO:0005622//intracellular;GO:0044444//cytoplasmic part;GO:0043296//apical junction complex;GO:0071944//cell periphery;GO:0031988//membrane-bounded vesicle;GO:0005886//plasma membrane;GO:0016023//cytoplasmic, membrane-bounded vesicle;GO:0043232//intracellular non-membrane-bounded organelle;GO:0043229//intracellular organelle;GO:0044464//cell part;GO:00057…	GO:0060089//molecular transducer activity;GO:0005488//binding;GO:0005515//protein binding	GO:0043009//chordate embryonic development;GO:0048518//positive regulation of biological process;GO:0008104//protein localization;GO:0050794//regulation of cellular process;GO:0071840//cellular component organization or biogenesis;GO:0010594//regulation of endothelial cell migration;GO:0044767//single-organism developmental process;GO:0007275//multicellular organism development;GO:0040017//positi…
ncbi_105077771	ARHGAP6	rho GTPase-activating protein 6 [Camelus bactrianus]	-	-	-	-	GO:0043229//intracellular organelle;GO:0043228//non-membrane-bounded organelle;GO:0043232//intracellular non-membrane-bounded organelle;GO:0005622//intracellular;GO:0044464//cell part;GO:0005856//cytoskeleton;GO:0044424//intracellular part;GO:0043226//organelle;GO:0005623//cell	GO:0019899//enzyme binding;GO:0098772//molecular function regulator;GO:0030234//enzyme regulator activity;GO:0008047//enzyme activator activity;GO:0005515//protein binding;GO:0060229//lipase activator activity;GO:0005488//binding	GO:0010810//regulation of cell-substrate adhesion;GO:0043085//positive regulation of catalytic activity;GO:0007045//cell-substrate adherens junction assembly;GO:0051493//regulation of cytoskeleton organization;GO:0051345//positive regulation of hydrolase activity;GO:0009893//positive regulation of metabolic process;GO:0071840//cellular component organization or biogenesis;GO:1900274//regulation o…
ncbi_105082190	CXXC5	CXXC-type zinc finger protein 5 [Camelus bactrianus]	-	-	-	-	GO:0043227//membrane-bounded organelle;GO:0005623//cell;GO:0005622//intracellular;GO:0043231//intracellular membrane-bounded organelle;GO:0043228//non-membrane-bounded organelle;GO:0043232//intracellular non-membrane-bounded organelle;GO:0044424//intracellular part;GO:0043226//organelle;GO:0043229//intracellular organelle;GO:0044464//cell part	GO:0046872//metal ion binding;GO:0043167//ion binding;GO:0043169//cation binding;GO:0005488//binding;GO:0046914//transition metal ion binding;GO:0060089//molecular transducer activity	GO:0050794//regulation of cellular process;GO:0065007//biological regulation;GO:0048583//regulation of response to stimulus;GO:0043122//regulation of I-kappaB kinase/NF-kappaB signaling;GO:0010646//regulation of cell communication;GO:0009966//regulation of signal transduction;GO:0050789//regulation of biological process;GO:0023051//regulation of signaling;GO:1902531//regulation of intracellular s…
ncbi_105083728	GJB1	gap junction beta-1 protein [Camelus bactrianus]	-	-	-	-	GO:0043226//organelle;GO:0031224//intrinsic component of membrane;GO:0043229//intracellular organelle;GO:0030054//cell junction;GO:0044425//membrane part;GO:0043234//protein complex;GO:0005911//cell-cell junction;GO:0044424//intracellular part;GO:0043227//membrane-bounded organelle;GO:0016020//membrane;GO:0044464//cell part;GO:0005622//intracellular;GO:0032991//macromolecular complex;GO:0043231//…	GO:0046983//protein dimerization activity;GO:0005515//protein binding;GO:0005488//binding	GO:0065003//macromolecular complex assembly;GO:0044085//cellular component biogenesis;GO:0071840//cellular component organization or biogenesis;GO:0015931//nucleobase-containing compound transport;GO:0016043//cellular component organization;GO:0044765//single-organism transport;GO:0044699//single-organism process;GO:0015748//organophosphate ester transport;GO:0006461//protein complex assembly;GO:…
ncbi_105079386	PORCN	protein-cysteine N-palmitoyltransferase porcupine	Environmental Information Processing	Signal transduction	ko04310//Wnt signaling pathway;ko04310//Wnt signaling pathway;ko04310//Wnt signaling pathway	K00181	GO:0005622//intracellular;GO:0042175//nuclear outer membrane-endoplasmic reticulum membrane network;GO:0032991//macromolecular complex;GO:0043234//protein complex;GO:0005887//integral component of plasma membrane;GO:0044444//cytoplasmic part;GO:0005886//plasma membrane;GO:0044422//organelle part;GO:0098588//bounding membrane of organelle;GO:0044464//cell part;GO:0005623//cell;GO:0043229//intracel…	-	-
ncbi_105062989	NKAP	LOW QUALITY PROTEIN: NF-kappa-B-activating protein [Camelus bactrianus]	-	-	-	-	GO:0043231//intracellular membrane-bounded organelle;GO:0044464//cell part;GO:0044424//intracellular part;GO:0005622//intracellular;GO:0005623//cell;GO:0043227//membrane-bounded organelle;GO:0043229//intracellular organelle;GO:0043226//organelle	GO:0005488//binding;GO:0044877//macromolecular complex binding;GO:0003723//RNA binding;GO:0097159//organic cyclic compound binding;GO:0003676//nucleic acid binding;GO:1901363//heterocyclic compound binding;GO:0003682//chromatin binding	GO:1903039//positive regulation of leukocyte cell-cell adhesion;GO:0045621//positive regulation of lymphocyte differentiation;GO:0002521//leukocyte differentiation;GO:0051094//positive regulation of developmental process;GO:0002682//regulation of immune system process;GO:0050789//regulation of biological process;GO:0045582//positive regulation of T cell differentiation;GO:0030154//cell differenti…
ncbi_105083674	HDAC8	histone deacetylase 8	-	-	-	-	GO:0043231//intracellular membrane-bounded organelle;GO:0043226//organelle;GO:0043227//membrane-bounded organelle;GO:0044464//cell part;GO:0043229//intracellular organelle;GO:0005622//intracellular;GO:0044424//intracellular part;GO:0005623//cell	GO:0034979//NAD-dependent protein deacetylase activity;GO:0033558//protein deacetylase activity;GO:0004407//histone deacetylase activity;GO:0019213//deacetylase activity;GO:0016810//hydrolase activity, acting on carbon-nitrogen (but not peptide) bonds;GO:0003824//catalytic activity;GO:0016811//hydrolase activity, acting on carbon-nitrogen (but not peptide) bonds, in linear amides;GO:0016787//hydr…	GO:0016568//chromatin modification;GO:0006996//organelle organization;GO:0050789//regulation of biological process;GO:0044267//cellular protein metabolic process;GO:0016575//histone deacetylation;GO:0071840//cellular component organization or biogenesis;GO:0009058//biosynthetic process;GO:0051128//regulation of cellular component organization;GO:0043412//macromolecule modification;GO:0044237//cel…
ncbi_105079387	TBC1D25	TBC1 domain family member 25 [Camelus bactrianus]	-	-	-	-	-	-	GO:0065007//biological regulation;GO:0050794//regulation of cellular process;GO:0051128//regulation of cellular component organization;GO:0050789//regulation of biological process;GO:0044088//regulation of vacuole organization;GO:0033043//regulation of organelle organization
ncbi_105082167	LOC105082167	histone RNA hairpin-binding protein-like [Camelus bactrianus]	-	-	-	-	-	-	-
ncbi_105077748	AMELX	amelogenin, X	-	-	-	-	GO:0044424//intracellular part;GO:0005623//cell;GO:0031012//extracellular matrix;GO:0031988//membrane-bounded vesicle;GO:0016023//cytoplasmic, membrane-bounded vesicle;GO:0031410//cytoplasmic vesicle;GO:0043231//intracellular membrane-bounded organelle;GO:0044444//cytoplasmic part;GO:0005622//intracellular;GO:0005737//cytoplasm;GO:0044420//extracellular matrix component;GO:0031982//vesicle;GO:004…	GO:0005488//binding;GO:0030021//extracellular matrix structural constituent conferring compression resistance;GO:0005515//protein binding;GO:0005102//receptor binding;GO:0005198//structural molecule activity;GO:0005201//extracellular matrix structural constituent	GO:0019222//regulation of metabolic process;GO:0009987//cellular process;GO:0042221//response to chemical;GO:0048856//anatomical structure development;GO:0000904//cell morphogenesis involved in differentiation;GO:0031667//response to nutrient levels;GO:0000902//cell morphogenesis;GO:0009889//regulation of biosynthetic process;GO:0010556//regulation of macromolecule biosynthetic process;GO:0009888…
ncbi_105062991	KIAA1210	KIAA1210 protein, partial [Homo sapiens]	-	-	-	-	-	-	-
ncbi_105083680	CXCR3	C-X-C chemokine receptor type 3	Environmental Information Processing;Organismal Systems	Immune system;Signaling molecules and interaction	ko04060//Cytokine-cytokine receptor interaction;ko04062//Chemokine signaling pathway	K04188	GO:0005886//plasma membrane;GO:0005623//cell;GO:0044425//membrane part;GO:0031224//intrinsic component of membrane;GO:0016020//membrane;GO:0044464//cell part;GO:0044459//plasma membrane part;GO:0071944//cell periphery	GO:0005488//binding;GO:0004930//G-protein coupled receptor activity;GO:0004871//signal transducer activity;GO:0005515//protein binding;GO:0060089//molecular transducer activity;GO:0001637//G-protein coupled chemoattractant receptor activity;GO:0019956//chemokine binding;GO:0099600//transmembrane receptor activity;GO:0001653//peptide receptor activity;GO:0004896//cytokine receptor activity;GO:0038…	GO:0019219//regulation of nucleobase-containing compound metabolic process;GO:1901342//regulation of vasculature development;GO:0032846//positive regulation of homeostatic process;GO:0051171//regulation of nitrogen compound metabolic process;GO:0010556//regulation of macromolecule biosynthetic process;GO:0043065//positive regulation of apoptotic process;GO:0045937//positive regulation of phosphat…
ncbi_105067165	PCDH11X	protocadherin-11 X-linked	-	-	-	-	GO:0044425//membrane part;GO:0031224//intrinsic component of membrane;GO:0016020//membrane	-	GO:0098609//cell-cell adhesion;GO:0007155//cell adhesion;GO:0022610//biological adhesion;GO:0098742//cell-cell adhesion via plasma-membrane adhesion molecules
ncbi_105079405	GRIPAP1	GRIP1-associated protein 1 [Camelus bactrianus]	-	-	-	-	-	-	-
ncbi_105081150	NR0B1	nuclear receptor subfamily 0 group B member 1 [Camelus bactrianus]	-	-	-	-	GO:0043232//intracellular non-membrane-bounded organelle;GO:0043229//intracellular organelle;GO:0005737//cytoplasm;GO:0043231//intracellular membrane-bounded organelle;GO:0030529//intracellular ribonucleoprotein complex;GO:0032991//macromolecular complex;GO:0005623//cell;GO:0044444//cytoplasmic part;GO:0044424//intracellular part;GO:0043227//membrane-bounded organelle;GO:0044464//cell part;GO:000…	GO:0003676//nucleic acid binding;GO:0000981//RNA polymerase II transcription factor activity, sequence-specific DNA binding;GO:0003700//transcription factor activity, sequence-specific DNA binding;GO:0019904//protein domain specific binding;GO:0001071//nucleic acid binding transcription factor activity;GO:0003712//transcription cofactor activity;GO:0000988//transcription factor activity, protein …	GO:0009719//response to endogenous stimulus;GO:0051171//regulation of nitrogen compound metabolic process;GO:0019953//sexual reproduction;GO:0048513//animal organ development;GO:1903506//regulation of nucleic acid-templated transcription;GO:0000003//reproduction;GO:0007530//sex determination;GO:0044707//single-multicellular organism process;GO:0009725//response to hormone;GO:0019219//regulation o…
ncbi_105066841	CEP70	centrosomal protein of 70 kDa	-	-	-	-	GO:0005622//intracellular;GO:0043227//membrane-bounded organelle;GO:0043232//intracellular non-membrane-bounded organelle;GO:0043231//intracellular membrane-bounded organelle;GO:0015630//microtubule cytoskeleton;GO:0044422//organelle part;GO:0043228//non-membrane-bounded organelle;GO:0016020//membrane;GO:0005856//cytoskeleton;GO:0044430//cytoskeletal part;GO:0043226//organelle;GO:0005815//microtu…	-	-
ncbi_105075945	GRIA3	glutamate receptor 3	Environmental Information Processing;Organismal Systems	Environmental adaptation;Nervous system;Signal transduction;Signaling molecules and interaction	ko04080//Neuroactive ligand-receptor interaction;ko04080//Neuroactive ligand-receptor interaction;ko04024//cAMP signaling pathway;ko04024//cAMP signaling pathway;ko04728//Dopaminergic synapse;ko04728//Dopaminergic synapse;ko04724//Glutamatergic synapse;ko04724//Glutamatergic synapse;ko04723//Retrograde endocannabinoid signaling;ko04723//Retrograde endocannabinoid signaling;ko04713//Circadian entr…	K05199	GO:0044446//intracellular organelle part;GO:0044459//plasma membrane part;GO:0043229//intracellular organelle;GO:0016023//cytoplasmic, membrane-bounded vesicle;GO:0005887//integral component of plasma membrane;GO:0044444//cytoplasmic part;GO:0031988//membrane-bounded vesicle;GO:0098797//plasma membrane protein complex;GO:1902495//transmembrane transporter complex;GO:0005623//cell;GO:0098796//memb…	GO:0022834//ligand-gated channel activity;GO:0005216//ion channel activity;GO:0015267//channel activity;GO:0008066//glutamate receptor activity;GO:0004872//receptor activity;GO:0022838//substrate-specific channel activity;GO:0004970//ionotropic glutamate receptor activity;GO:0005230//extracellular ligand-gated ion channel activity;GO:0022892//substrate-specific transporter activity;GO:0022857//tr…	GO:0050789//regulation of biological process;GO:0009987//cellular process;GO:0050794//regulation of cellular process;GO:0065007//biological regulation;GO:0007154//cell communication;GO:0051716//cellular response to stimulus;GO:0006810//transport;GO:1902578//single-organism localization;GO:0044700//single organism signaling;GO:0044763//single-organism cellular process;GO:0007267//cell-cell signali…
ncbi_105079401	SLC35A2	UDP-galactose translocator [Camelus bactrianus]	-	-	-	-	GO:0031224//intrinsic component of membrane;GO:0043226//organelle;GO:0043227//membrane-bounded organelle;GO:0044464//cell part;GO:0044424//intracellular part;GO:0005622//intracellular;GO:0043229//intracellular organelle;GO:0043231//intracellular membrane-bounded organelle;GO:0005623//cell;GO:0016020//membrane;GO:0044425//membrane part	GO:0015215//nucleotide transmembrane transporter activity;GO:0051119//sugar transmembrane transporter activity;GO:0015932//nucleobase-containing compound transmembrane transporter activity;GO:0015165//pyrimidine nucleotide-sugar transmembrane transporter activity;GO:1901505//carbohydrate derivative transporter activity;GO:0015075//ion transmembrane transporter activity;GO:0008324//cation transmem…	GO:0051179//localization;GO:0071702//organic substance transport;GO:1901264//carbohydrate derivative transport;GO:0006811//ion transport;GO:0044699//single-organism process;GO:0015781//pyrimidine nucleotide-sugar transport;GO:1902578//single-organism localization;GO:0044765//single-organism transport;GO:0015785//UDP-galactose transport;GO:0006862//nucleotide transport;GO:0015748//organophosphate …
ncbi_105073454	ATF2	cyclic AMP-dependent transcription factor ATF-2 [Camelus bactrianus]	Organismal Systems;Environmental Information Processing	Aging;Endocrine system;Circulatory system;Nervous system;Signal transduction	ko04151//PI3K-Akt signaling pathway;ko04010//MAPK signaling pathway;ko04022//cGMP - PKG signaling pathway;ko04261//Adrenergic signaling in cardiomyocytes;ko04728//Dopaminergic synapse;ko04668//TNF signaling pathway;ko04211//Longevity regulating pathway - mammal;ko04915//Estrogen signaling pathway;ko04922//Glucagon signaling pathway;ko04911//Insulin secretion;ko04925//Aldosterone synthesis and sec…	K04450	GO:0031975//envelope;GO:0031966//mitochondrial membrane;GO:0044428//nuclear part;GO:0044429//mitochondrial part;GO:0043232//intracellular non-membrane-bounded organelle;GO:0005623//cell;GO:0005634//nucleus;GO:0005740//mitochondrial envelope;GO:0005694//chromosome;GO:0005737//cytoplasm;GO:0044424//intracellular part;GO:0043229//intracellular organelle;GO:0043226//organelle;GO:0044427//chromosomal …	GO:0016410//N-acyltransferase activity;GO:0001085//RNA polymerase II transcription factor binding;GO:0043167//ion binding;GO:0043565//sequence-specific DNA binding;GO:0001067//regulatory region nucleic acid binding;GO:0000981//RNA polymerase II transcription factor activity, sequence-specific DNA binding;GO:0000982//transcription factor activity, RNA polymerase II core promoter proximal region se…	GO:0035794//positive regulation of mitochondrial membrane permeability;GO:0051252//regulation of RNA metabolic process;GO:1903506//regulation of nucleic acid-templated transcription;GO:0044773//mitotic DNA damage checkpoint;GO:0002758//innate immune response-activating signal transduction;GO:2001141//regulation of RNA biosynthetic process;GO:0006974//cellular response to DNA damage stimulus;GO:00…
ncbi_105074718	SYNJ2BP	synaptojanin-2-binding protein [Camelus ferus]	-	-	-	-	GO:0031975//envelope;GO:0031090//organelle membrane;GO:0016020//membrane;GO:0005623//cell;GO:0005740//mitochondrial envelope;GO:0043229//intracellular organelle;GO:0044425//membrane part;GO:0005739//mitochondrion;GO:0031967//organelle envelope;GO:0044429//mitochondrial part;GO:0044422//organelle part;GO:0044444//cytoplasmic part;GO:0031224//intrinsic component of membrane;GO:0043231//intracellula…	GO:0070696//transmembrane receptor protein serine/threonine kinase binding;GO:0070697//activin receptor binding;GO:0005102//receptor binding;GO:0005488//binding;GO:0005515//protein binding;GO:0033612//receptor serine/threonine kinase binding	GO:0006810//transport;GO:0016192//vesicle-mediated transport;GO:0032925//regulation of activin receptor signaling pathway;GO:0065007//biological regulation;GO:0034394//protein localization to cell surface;GO:0033036//macromolecule localization;GO:0050789//regulation of biological process;GO:0034613//cellular protein localization;GO:0008104//protein localization;GO:0009966//regulation of signal tr…
ncbi_105083683	TAF1	LOW QUALITY PROTEIN: transcription initiation factor TFIID subunit 1 [Camelus bactrianus]	Genetic Information Processing	Transcription	ko03022//Basal transcription factors	K03125	GO:0032991//macromolecular complex;GO:0044464//cell part;GO:0044422//organelle part;GO:0031974//membrane-enclosed lumen;GO:0005623//cell;GO:0043226//organelle;GO:1990234//transferase complex;GO:0005634//nucleus;GO:0070013//intracellular organelle lumen;GO:0044446//intracellular organelle part;GO:0034708//methyltransferase complex;GO:0043234//protein complex;GO:0005622//intracellular;GO:0043233//o…	GO:0004672//protein kinase activity;GO:0016410//N-acyltransferase activity;GO:0003824//catalytic activity;GO:0016740//transferase activity;GO:1901363//heterocyclic compound binding;GO:0005515//protein binding;GO:0032549//ribonucleoside binding;GO:0003712//transcription cofactor activity;GO:0000988//transcription factor activity, protein binding;GO:0003676//nucleic acid binding;GO:0036094//small m…	GO:0032774//RNA biosynthetic process;GO:0031328//positive regulation of cellular biosynthetic process;GO:1903506//regulation of nucleic acid-templated transcription;GO:0022607//cellular component assembly;GO:0006807//nitrogen compound metabolic process;GO:0031325//positive regulation of cellular metabolic process;GO:0016569//covalent chromatin modification;GO:0046483//heterocycle metabolic proces…
ncbi_105080597	TSPAN6	tetraspanin-6 [Camelus ferus]	-	-	-	-	GO:0043227//membrane-bounded organelle;GO:0044425//membrane part;GO:0031224//intrinsic component of membrane;GO:0031982//vesicle;GO:0043226//organelle;GO:0016020//membrane;GO:0031988//membrane-bounded vesicle	GO:0060089//molecular transducer activity;GO:0005488//binding	GO:0048583//regulation of response to stimulus;GO:1902531//regulation of intracellular signal transduction;GO:0002682//regulation of immune system process;GO:0065007//biological regulation;GO:0043122//regulation of I-kappaB kinase/NF-kappaB signaling;GO:0048519//negative regulation of biological process;GO:0009966//regulation of signal transduction;GO:1901222//regulation of NIK/NF-kappaB signalin…
ncbi_105062992	DOCK11	dedicator of cytokinesis protein 11 [Camelus bactrianus]	-	-	-	-	GO:0044464//cell part;GO:0005623//cell;GO:0005737//cytoplasm;GO:0044424//intracellular part;GO:0005622//intracellular;GO:0044444//cytoplasmic part	GO:0019899//enzyme binding;GO:0005085//guanyl-nucleotide exchange factor activity;GO:0017016//Ras GTPase binding;GO:0005515//protein binding;GO:0005088//Ras guanyl-nucleotide exchange factor activity;GO:0051020//GTPase binding;GO:0005488//binding;GO:0031267//small GTPase binding;GO:0098772//molecular function regulator	GO:0051336//regulation of hydrolase activity;GO:0050878//regulation of body fluid levels;GO:0007599//hemostasis;GO:0065007//biological regulation;GO:0050789//regulation of biological process;GO:0065008//regulation of biological quality;GO:0050790//regulation of catalytic activity;GO:0043087//regulation of GTPase activity;GO:0065009//regulation of molecular function;GO:0019222//regulation of metab…
ncbi_105066463	LOC105066463	Ankyrin repeat-containing domain containing protein [Cricetulus griseus]	-	-	-	-	-	-	-
ncbi_105068129	PMF1	polyamine-modulated factor 1 [Camelus ferus]	-	-	-	-	-	GO:0000989//transcription factor activity, transcription factor binding;GO:0000988//transcription factor activity, protein binding;GO:0005515//protein binding;GO:0030275//LRR domain binding;GO:0019904//protein domain specific binding;GO:0003712//transcription cofactor activity;GO:0005488//binding	GO:0010556//regulation of macromolecule biosynthetic process;GO:0009987//cellular process;GO:0031326//regulation of cellular biosynthetic process;GO:0019219//regulation of nucleobase-containing compound metabolic process;GO:0019222//regulation of metabolic process;GO:0009889//regulation of biosynthetic process;GO:0080090//regulation of primary metabolic process;GO:0051252//regulation of RNA metab…
ncbi_105082265	NRG2	pro-neuregulin-2, membrane-bound isoform, partial [Camelus bactrianus]	Environmental Information Processing	Signal transduction	ko04012//ErbB signaling pathway	K05456	GO:0031224//intrinsic component of membrane;GO:0016020//membrane;GO:0044425//membrane part	GO:0005515//protein binding;GO:0005488//binding;GO:0005102//receptor binding	GO:0007166//cell surface receptor signaling pathway;GO:0044767//single-organism developmental process;GO:0009987//cellular process;GO:0002768//immune response-regulating cell surface receptor signaling pathway;GO:0050789//regulation of biological process;GO:0065007//biological regulation;GO:0007154//cell communication;GO:0050776//regulation of immune response;GO:0044699//single-organism process;G…
ncbi_105082186	ECSCR	endothelial cell-specific chemotaxis regulator	-	-	-	-	-	-	-
ncbi_105068126	TMEM79	transmembrane protein 79 [Camelus bactrianus]	-	-	-	-	GO:0043231//intracellular membrane-bounded organelle;GO:0043226//organelle;GO:0031090//organelle membrane;GO:0098805//whole membrane;GO:0005774//vacuolar membrane;GO:0044422//organelle part;GO:0044424//intracellular part;GO:0044446//intracellular organelle part;GO:0044437//vacuolar part;GO:0044431//Golgi apparatus part;GO:0012505//endomembrane system;GO:0044444//cytoplasmic part;GO:0043229//intra…	-	GO:0050891//multicellular organismal water homeostasis;GO:0032501//multicellular organismal process;GO:0009653//anatomical structure morphogenesis;GO:0046903//secretion;GO:0051239//regulation of multicellular organismal process;GO:0065008//regulation of biological quality;GO:0042592//homeostatic process;GO:0051179//localization;GO:0050878//regulation of body fluid levels;GO:0050793//regulation of…
ncbi_105075942	XIAP	E3 ubiquitin-protein ligase XIAP [Camelus ferus]	Genetic Information Processing;Environmental Information Processing;Cellular Processes	Signal transduction;Cell growth and death;Folding, sorting and degradation;Cellular commiunity	ko04510//Focal adhesion;ko04120//Ubiquitin mediated proteolysis;ko04064//NF-kappa B signaling pathway;ko04210//Apoptosis	K04725	GO:0044424//intracellular part;GO:0005622//intracellular;GO:0043229//intracellular organelle;GO:0043226//organelle;GO:0043227//membrane-bounded organelle;GO:0005623//cell;GO:0043231//intracellular membrane-bounded organelle;GO:0044464//cell part	GO:0046872//metal ion binding;GO:0004866//endopeptidase inhibitor activity;GO:0046914//transition metal ion binding;GO:0030414//peptidase inhibitor activity;GO:0016740//transferase activity;GO:0004857//enzyme inhibitor activity;GO:0061135//endopeptidase regulator activity;GO:0098772//molecular function regulator;GO:0043169//cation binding;GO:0003824//catalytic activity;GO:0030234//enzyme regulato…	GO:0010941//regulation of cell death;GO:0043069//negative regulation of programmed cell death;GO:0023056//positive regulation of signaling;GO:0065007//biological regulation;GO:0032268//regulation of cellular protein metabolic process;GO:0048523//negative regulation of cellular process;GO:0060255//regulation of macromolecule metabolic process;GO:0009967//positive regulation of signal transduction;…
ncbi_105082163	CDC25C	M-phase inducer phosphatase 3 [Camelus ferus]	Organismal Systems;Cellular Processes	Cell growth and death;Endocrine system	ko04110//Cell cycle;ko04114//Oocyte meiosis;ko04914//Progesterone-mediated oocyte maturation	K05867	GO:0005623//cell;GO:0043231//intracellular membrane-bounded organelle;GO:0005622//intracellular;GO:0043227//membrane-bounded organelle;GO:0043229//intracellular organelle;GO:0044424//intracellular part;GO:0043226//organelle;GO:0044464//cell part	GO:0016787//hydrolase activity;GO:0016788//hydrolase activity, acting on ester bonds;GO:0005515//protein binding;GO:0042578//phosphoric ester hydrolase activity;GO:0003824//catalytic activity;GO:0016791//phosphatase activity;GO:0019899//enzyme binding;GO:0019900//kinase binding;GO:0005488//binding;GO:0004721//phosphoprotein phosphatase activity;GO:0019904//protein domain specific binding	GO:0008152//metabolic process;GO:1903047//mitotic cell cycle process;GO:0007049//cell cycle;GO:0071704//organic substance metabolic process;GO:0043412//macromolecule modification;GO:0044260//cellular macromolecule metabolic process;GO:0044237//cellular metabolic process;GO:0044238//primary metabolic process;GO:0006996//organelle organization;GO:0006793//phosphorus metabolic process;GO:0044699//si…
ncbi_105072928	INPP1	inositol polyphosphate 1-phosphatase	Environmental Information Processing;Metabolism	Global and Overview;Signal transduction;Carbohydrate metabolism	ko01100//Metabolic pathways;ko04070//Phosphatidylinositol signaling system;ko00562//Inositol phosphate metabolism	K01107	-	-	-
ncbi_105082181	PAIP2	polyadenylate-binding protein-interacting protein 2 [Bos taurus]	-	-	-	-	GO:0005623//cell;GO:0044464//cell part;GO:0005622//intracellular;GO:0044424//intracellular part	GO:0005488//binding;GO:0045182//translation regulator activity	GO:0050789//regulation of biological process;GO:0031326//regulation of cellular biosynthetic process;GO:0060255//regulation of macromolecule metabolic process;GO:0000003//reproduction;GO:0032268//regulation of cellular protein metabolic process;GO:0007610//behavior;GO:0007611//learning or memory;GO:0051246//regulation of protein metabolic process;GO:0051171//regulation of nitrogen compound metabo…
ncbi_105072926	LOC105072926	small membrane A-kinase anchor protein [Camelus bactrianus]	-	-	-	-	-	-	-
ncbi_105083684	LOC105083684	rho-related GTP-binding protein RhoG-like [Camelus bactrianus]	-	-	-	-	GO:0005623//cell;GO:0044464//cell part	GO:1901363//heterocyclic compound binding;GO:0032549//ribonucleoside binding;GO:0001883//purine nucleoside binding;GO:0001882//nucleoside binding;GO:0036094//small molecule binding;GO:0005488//binding;GO:0097367//carbohydrate derivative binding;GO:0032550//purine ribonucleoside binding;GO:0097159//organic cyclic compound binding	GO:0050896//response to stimulus;GO:0009987//cellular process;GO:0065007//biological regulation;GO:0007165//signal transduction;GO:0035556//intracellular signal transduction;GO:0044699//single-organism process;GO:0044763//single-organism cellular process;GO:0023052//signaling;GO:0050794//regulation of cellular process;GO:0007154//cell communication;GO:0051716//cellular response to stimulus;GO:005…
ncbi_105066532	PUS10	pseudouridylate synthase 10 [Equus caballus]	-	-	-	-	-	GO:0097159//organic cyclic compound binding;GO:0003824//catalytic activity;GO:0003676//nucleic acid binding;GO:0016866//intramolecular transferase activity;GO:1901363//heterocyclic compound binding;GO:0016853//isomerase activity;GO:0005488//binding	GO:0044238//primary metabolic process;GO:0043170//macromolecule metabolic process;GO:0006807//nitrogen compound metabolic process;GO:0090304//nucleic acid metabolic process;GO:0008152//metabolic process;GO:0016070//RNA metabolic process;GO:0034641//cellular nitrogen compound metabolic process;GO:0009987//cellular process;GO:0046483//heterocycle metabolic process;GO:0071704//organic substance meta…
ncbi_105079393	GLOD5	glyoxalase domain-containing protein 5 [Camelus bactrianus]	-	-	-	-	-	-	-
ncbi_105062968	RPL39	60S ribosomal protein L39 [Heterocephalus glaber]	Genetic Information Processing	Translation	ko03010//Ribosome	K02924	GO:0030529//intracellular ribonucleoprotein complex;GO:0043229//intracellular organelle;GO:0005623//cell;GO:0032991//macromolecular complex;GO:0044422//organelle part;GO:1990904//ribonucleoprotein complex;GO:0005576//extracellular region;GO:0043228//non-membrane-bounded organelle;GO:0005622//intracellular;GO:0015934//large ribosomal subunit;GO:0044446//intracellular organelle part;GO:0005737//cyt…	GO:0003676//nucleic acid binding;GO:0005488//binding;GO:0005198//structural molecule activity;GO:1901363//heterocyclic compound binding;GO:0097159//organic cyclic compound binding	GO:1901566//organonitrogen compound biosynthetic process;GO:0008152//metabolic process;GO:0044237//cellular metabolic process;GO:0019538//protein metabolic process;GO:0071822//protein complex subunit organization;GO:0043603//cellular amide metabolic process;GO:0016070//RNA metabolic process;GO:0044403//symbiosis, encompassing mutualism through parasitism;GO:0006807//nitrogen compound metabolic pr…
ncbi_105066844	MRAS	ras-related protein M-Ras [Bos taurus]	Cellular Processes;Environmental Information Processing	Cellular commiunity;Signal transduction;Cell motility	ko04010//MAPK signaling pathway;ko04810//Regulation of actin cytoskeleton;ko04014//Ras signaling pathway;ko04015//Rap1 signaling pathway;ko04530//Tight junction;ko04072//Phospholipase D signaling pathway	K07831	GO:0043226//organelle;GO:0043227//membrane-bounded organelle;GO:0016020//membrane;GO:0031982//vesicle;GO:0031988//membrane-bounded vesicle	GO:0016817//hydrolase activity, acting on acid anhydrides;GO:0017111//nucleoside-triphosphatase activity;GO:0032549//ribonucleoside binding;GO:0036094//small molecule binding;GO:0005488//binding;GO:0005515//protein binding;GO:0016787//hydrolase activity;GO:0032550//purine ribonucleoside binding;GO:0097159//organic cyclic compound binding;GO:1901363//heterocyclic compound binding;GO:0016462//pyrop…	GO:0035556//intracellular signal transduction;GO:0016043//cellular component organization;GO:0048513//animal organ development;GO:0050789//regulation of biological process;GO:0048731//system development;GO:0044699//single-organism process;GO:0007154//cell communication;GO:0007275//multicellular organism development;GO:0007010//cytoskeleton organization;GO:0032502//developmental process;GO:0044763…
ncbi_105077746	MID1	E3 ubiquitin-protein ligase Midline-1	Genetic Information Processing	Folding, sorting and degradation	ko04120//Ubiquitin mediated proteolysis;ko04120//Ubiquitin mediated proteolysis	K08285	GO:0043228//non-membrane-bounded organelle;GO:0044464//cell part;GO:0005856//cytoskeleton;GO:0043229//intracellular organelle;GO:0044430//cytoskeletal part;GO:0005622//intracellular;GO:0005874//microtubule;GO:0099512//supramolecular fiber;GO:0044424//intracellular part;GO:0044446//intracellular organelle part;GO:0015630//microtubule cytoskeleton;GO:0044422//organelle part;GO:0043226//organelle;GO…	GO:0046983//protein dimerization activity;GO:0008092//cytoskeletal protein binding;GO:0046914//transition metal ion binding;GO:0005515//protein binding;GO:0043169//cation binding;GO:0005488//binding;GO:0044389//ubiquitin-like protein ligase binding;GO:0015631//tubulin binding;GO:0019899//enzyme binding;GO:0046872//metal ion binding;GO:0043167//ion binding	GO:0008104//protein localization;GO:0010646//regulation of cell communication;GO:0010639//negative regulation of organelle organization;GO:0033365//protein localization to organelle;GO:0048519//negative regulation of biological process;GO:0044380//protein localization to cytoskeleton;GO:0051493//regulation of cytoskeleton organization;GO:0032268//regulation of cellular protein metabolic process;G…
ncbi_105079396	ERAS	GTPase ERas [Camelus bactrianus]	-	-	-	-	-	GO:0097367//carbohydrate derivative binding;GO:0005488//binding;GO:0032550//purine ribonucleoside binding;GO:1901363//heterocyclic compound binding;GO:0097159//organic cyclic compound binding;GO:0001882//nucleoside binding;GO:0036094//small molecule binding;GO:0001883//purine nucleoside binding;GO:0032549//ribonucleoside binding	GO:0044699//single-organism process;GO:0065007//biological regulation;GO:0007154//cell communication;GO:0044763//single-organism cellular process;GO:0050794//regulation of cellular process;GO:0050789//regulation of biological process;GO:0044700//single organism signaling;GO:0050896//response to stimulus;GO:0051716//cellular response to stimulus;GO:0007165//signal transduction;GO:0035556//intracel…
ncbi_105082189	UBE2D2	ubiquitin-conjugating enzyme E2 D2	Genetic Information Processing	Folding, sorting and degradation	ko04141//Protein processing in endoplasmic reticulum;ko04120//Ubiquitin mediated proteolysis	K06689	GO:0032991//macromolecular complex;GO:0031981//nuclear lumen;GO:0044428//nuclear part;GO:0005622//intracellular;GO:0005623//cell;GO:0031982//vesicle;GO:0043227//membrane-bounded organelle;GO:0043233//organelle lumen;GO:0031988//membrane-bounded vesicle;GO:0044422//organelle part;GO:0031974//membrane-enclosed lumen;GO:0044446//intracellular organelle part;GO:0043226//organelle;GO:0070013//intracel…	GO:0032550//purine ribonucleoside binding;GO:0001883//purine nucleoside binding;GO:0005488//binding;GO:0019787//ubiquitin-like protein transferase activity;GO:1901363//heterocyclic compound binding;GO:0004842//ubiquitin-protein transferase activity;GO:0032549//ribonucleoside binding;GO:0003824//catalytic activity;GO:0036094//small molecule binding;GO:0016740//transferase activity;GO:0097159//orga…	GO:0009056//catabolic process;GO:0080134//regulation of response to stress;GO:0002224//toll-like receptor signaling pathway;GO:0044699//single-organism process;GO:0002758//innate immune response-activating signal transduction;GO:0048584//positive regulation of response to stimulus;GO:0051603//proteolysis involved in cellular protein catabolic process;GO:0031349//positive regulation of defense res…
ncbi_105074713	SMOC1	SPARC-related modular calcium-binding protein 1 [Camelus dromedarius]	-	-	-	-	GO:0044420//extracellular matrix component;GO:0031012//extracellular matrix	GO:0043169//cation binding;GO:0043167//ion binding;GO:0046872//metal ion binding;GO:0005488//binding	GO:0071840//cellular component organization or biogenesis;GO:0050789//regulation of biological process;GO:0016043//cellular component organization;GO:0007275//multicellular organism development;GO:0044767//single-organism developmental process;GO:0007423//sensory organ development;GO:0051239//regulation of multicellular organismal process;GO:0048513//animal organ development;GO:0050794//regulatio…
ncbi_105063330	DNAJC19	mitochondrial import inner membrane translocase subunit TIM14	-	-	-	-	GO:0005623//cell;GO:0044446//intracellular organelle part;GO:0044422//organelle part;GO:0016020//membrane;GO:0044425//membrane part;GO:0032991//macromolecular complex;GO:0043229//intracellular organelle;GO:0031224//intrinsic component of membrane;GO:0031090//organelle membrane;GO:0019866//organelle inner membrane;GO:0031975//envelope;GO:0043231//intracellular membrane-bounded organelle;GO:0044424…	-	GO:0006810//transport;GO:0071704//organic substance metabolic process;GO:0022414//reproductive process;GO:0006605//protein targeting;GO:0009987//cellular process;GO:0032501//multicellular organismal process;GO:1902578//single-organism localization;GO:0043170//macromolecule metabolic process;GO:0007600//sensory perception;GO:0044238//primary metabolic process;GO:0044765//single-organism transport;…
ncbi_105079413	PLP2	proteolipid protein 2 [Vicugna pacos]	-	-	-	-	GO:0043231//intracellular membrane-bounded organelle;GO:0016020//membrane;GO:0005622//intracellular;GO:0031090//organelle membrane;GO:0044464//cell part;GO:0044424//intracellular part;GO:0005623//cell;GO:0031982//vesicle;GO:0044425//membrane part;GO:0043226//organelle;GO:0031224//intrinsic component of membrane;GO:0043229//intracellular organelle;GO:0043227//membrane-bounded organelle;GO:0044422/…	GO:0022891//substrate-specific transmembrane transporter activity;GO:0022857//transmembrane transporter activity;GO:0019955//cytokine binding;GO:0005215//transporter activity;GO:0022892//substrate-specific transporter activity;GO:0005515//protein binding;GO:0005488//binding	GO:0009987//cellular process;GO:0050789//regulation of biological process;GO:0051234//establishment of localization;GO:0006811//ion transport;GO:0051716//cellular response to stimulus;GO:0006810//transport;GO:0065007//biological regulation;GO:0007165//signal transduction;GO:0050794//regulation of cellular process;GO:0044765//single-organism transport;GO:0007154//cell communication;GO:0023052//sig…
ncbi_105068232	TTC24	tetratricopeptide repeat protein 24 [Camelus ferus]	-	-	-	-	-	-	-
ncbi_105081176	IL1RAPL1	interleukin-1 receptor accessory protein-like 1 [Camelus bactrianus]	-	-	-	-	-	-	GO:0050794//regulation of cellular process;GO:0051641//cellular localization;GO:0051234//establishment of localization;GO:1902578//single-organism localization;GO:0044763//single-organism cellular process;GO:0046903//secretion;GO:0006810//transport;GO:0065007//biological regulation;GO:0051649//establishment of localization in cell;GO:0050789//regulation of biological process;GO:0051179//localizat…
ncbi_105075944	THOC2	LOW QUALITY PROTEIN: THO complex subunit 2 [Camelus bactrianus]	Genetic Information Processing	Translation;Transcription	ko03013//RNA transport;ko03040//Spliceosome	K12879	GO:0005634//nucleus;GO:0044464//cell part;GO:0043231//intracellular membrane-bounded organelle;GO:0044422//organelle part;GO:0043229//intracellular organelle;GO:0005622//intracellular;GO:0005623//cell;GO:0044424//intracellular part;GO:0043226//organelle;GO:0043234//protein complex;GO:0000346//transcription export complex;GO:0032991//macromolecular complex;GO:0044446//intracellular organelle part;…	-	GO:0071427//mRNA-containing ribonucleoprotein complex export from nucleus;GO:0051641//cellular localization;GO:0050658//RNA transport;GO:0051179//localization;GO:0016482//cytoplasmic transport;GO:0006913//nucleocytoplasmic transport;GO:1902582//single-organism intracellular transport;GO:0044765//single-organism transport;GO:0051234//establishment of localization;GO:0051168//nuclear export;GO:0051…
ncbi_105082234	CSNK1G3	casein kinase I	Environmental Information Processing	Signal transduction	ko04340//Hedgehog signaling pathway	K08958	-	-	-
ncbi_105066838	MRPS22	28S ribosomal protein S22, mitochondrial [Camelus bactrianus]	-	-	-	-	-	-	-
ncbi_105083679	RGAG4	LOW QUALITY PROTEIN: retrotransposon gag domain-containing protein 4 [Camelus bactrianus]	-	-	-	-	-	-	-
ncbi_105075956	LOC105075956	basic salivary proline-rich protein 2, partial [Odobenus rosmarus divergens]	-	-	-	-	-	-	-
ncbi_105062975	LOC105062975	A-kinase anchor protein 17B-like [Camelus bactrianus]	-	-	-	-	-	-	-
ncbi_105068131	SLC25A44	solute carrier family 25 member 44 [Camelus ferus]	-	-	-	-	GO:0044464//cell part;GO:0031090//organelle membrane;GO:0016020//membrane;GO:0031975//envelope;GO:0043229//intracellular organelle;GO:0005623//cell;GO:0043227//membrane-bounded organelle;GO:0044425//membrane part;GO:0044446//intracellular organelle part;GO:0044422//organelle part;GO:0031967//organelle envelope;GO:0005622//intracellular;GO:0044424//intracellular part;GO:0031224//intrinsic componen…	-	GO:0044699//single-organism process;GO:0051234//establishment of localization;GO:0051179//localization;GO:0044763//single-organism cellular process;GO:0009987//cellular process
ncbi_105062988	LOC105062988	rhox homeobox family member 1 [Vicugna pacos]	-	-	-	-	-	-	-
ncbi_105082264	PROB1	proline-rich basic protein 1 [Camelus bactrianus]	-	-	-	-	-	-	-
ncbi_105066461	TTC39A	tetratricopeptide repeat protein 39A [Camelus bactrianus]	-	-	-	-	-	-	-
ncbi_105083717	EDA2R	tumor necrosis factor receptor superfamily member 27	Environmental Information Processing	Signaling molecules and interaction	ko04060//Cytokine-cytokine receptor interaction	K05163	GO:0016020//membrane;GO:0016021//integral component of membrane;GO:0031224//intrinsic component of membrane;GO:0044425//membrane part	GO:0004888//transmembrane signaling receptor activity;GO:0005488//binding;GO:0099600//transmembrane receptor activity;GO:0004871//signal transducer activity;GO:0038023//signaling receptor activity;GO:0004872//receptor activity;GO:0060089//molecular transducer activity;GO:0005035//death receptor activity	GO:0043408//regulation of MAPK cascade;GO:0051091//positive regulation of sequence-specific DNA binding transcription factor activity;GO:0051174//regulation of phosphorus metabolic process;GO:0051247//positive regulation of protein metabolic process;GO:0032502//developmental process;GO:0010556//regulation of macromolecule biosynthetic process;GO:0031326//regulation of cellular biosynthetic proces…
ncbi_105074754	LOC105074754	disintegrin and metalloproteinase domain-containing protein 20-like [Camelus bactrianus]	-	-	-	-	-	-	-
ncbi_105079434	CCDC120	coiled-coil domain-containing protein 120 [Camelus bactrianus]	-	-	-	-	-	-	-
ncbi_105061975	MID2	probable E3 ubiquitin-protein ligase MID2	-	-	-	-	GO:0031988//membrane-bounded vesicle;GO:0005622//intracellular;GO:0043227//membrane-bounded organelle;GO:0043226//organelle;GO:0044464//cell part;GO:0005856//cytoskeleton;GO:0043228//non-membrane-bounded organelle;GO:0031982//vesicle;GO:0005623//cell;GO:0044424//intracellular part;GO:0043229//intracellular organelle;GO:0015630//microtubule cytoskeleton;GO:0043232//intracellular non-membrane-bound…	GO:0005515//protein binding;GO:0046872//metal ion binding;GO:0046983//protein dimerization activity;GO:0015631//tubulin binding;GO:0005488//binding;GO:0008092//cytoskeletal protein binding;GO:0046914//transition metal ion binding;GO:0043169//cation binding;GO:0043167//ion binding	GO:0051252//regulation of RNA metabolic process;GO:0023051//regulation of signaling;GO:1903900//regulation of viral life cycle;GO:0044093//positive regulation of molecular function;GO:0048583//regulation of response to stimulus;GO:0006355//regulation of transcription, DNA-templated;GO:0033365//protein localization to organelle;GO:0031323//regulation of cellular metabolic process;GO:0048519//negat…
ncbi_105083716	AR	LOW QUALITY PROTEIN: androgen receptor [Camelus bactrianus]	Cellular Processes	Cell growth and death	ko04114//Oocyte meiosis	K08557	GO:0005694//chromosome;GO:0032991//macromolecular complex;GO:0000785//chromatin;GO:0044464//cell part;GO:0044427//chromosomal part;GO:0016020//membrane;GO:0005622//intracellular;GO:0043232//intracellular non-membrane-bounded organelle;GO:0043226//organelle;GO:0043227//membrane-bounded organelle;GO:0043228//non-membrane-bounded organelle;GO:0043231//intracellular membrane-bounded organelle;GO:0005…	GO:0046872//metal ion binding;GO:0003677//DNA binding;GO:0000975//regulatory region DNA binding;GO:0000981//RNA polymerase II transcription factor activity, sequence-specific DNA binding;GO:0004879//RNA polymerase II transcription factor activity, ligand-activated sequence-specific DNA binding;GO:0005488//binding;GO:0003676//nucleic acid binding;GO:0038023//signaling receptor activity;GO:0005515/…	GO:0048522//positive regulation of cellular process;GO:0048729//tissue morphogenesis;GO:0009755//hormone-mediated signaling pathway;GO:0008219//cell death;GO:0007275//multicellular organism development;GO:0007154//cell communication;GO:2000112//regulation of cellular macromolecule biosynthetic process;GO:0007548//sex differentiation;GO:0002009//morphogenesis of an epithelium;GO:0008285//negative …
ncbi_105062973	LOC105062973	UPF0428 protein CXorf56	-	-	-	-	-	-	-
ncbi_105079397	PCSK1N	proSAAS [Camelus bactrianus]	-	-	-	-	GO:0005576//extracellular region;GO:0012505//endomembrane system;GO:0044446//intracellular organelle part;GO:0043229//intracellular organelle;GO:0043227//membrane-bounded organelle;GO:0031982//vesicle;GO:0044464//cell part;GO:0044424//intracellular part;GO:0031988//membrane-bounded vesicle;GO:0043226//organelle;GO:0044421//extracellular region part;GO:0044422//organelle part;GO:0005622//intracell…	GO:0061134//peptidase regulator activity;GO:0098772//molecular function regulator;GO:0004857//enzyme inhibitor activity;GO:0030414//peptidase inhibitor activity;GO:0061135//endopeptidase regulator activity;GO:0030234//enzyme regulator activity;GO:0004866//endopeptidase inhibitor activity	GO:0009892//negative regulation of metabolic process;GO:0010466//negative regulation of peptidase activity;GO:0032268//regulation of cellular protein metabolic process;GO:0048519//negative regulation of biological process;GO:0045861//negative regulation of proteolysis;GO:0032269//negative regulation of cellular protein metabolic process;GO:0031324//negative regulation of cellular metabolic proces…
ncbi_105082191	PSD2	PH and SEC7 domain-containing protein 2 [Camelus ferus]	Cellular Processes	Transport and catabolism	ko04144//Endocytosis	K12494	GO:0042995//cell projection;GO:0005623//cell;GO:0044464//cell part;GO:0097458//neuron part;GO:0044297//cell body;GO:0043005//neuron projection	GO:0008289//lipid binding;GO:0005488//binding	GO:0050789//regulation of biological process;GO:0043087//regulation of GTPase activity;GO:0050790//regulation of catalytic activity;GO:0065009//regulation of molecular function;GO:0019222//regulation of metabolic process;GO:0065007//biological regulation;GO:0051336//regulation of hydrolase activity
ncbi_105074941	RHOH	rho-related GTP-binding protein RhoH [Camelus ferus]	Organismal Systems	Immune system	ko04670//Leukocyte transendothelial migration	K07873	GO:0044444//cytoplasmic part;GO:0005886//plasma membrane;GO:0005737//cytoplasm;GO:0005622//intracellular;GO:0016020//membrane;GO:0005623//cell;GO:0044459//plasma membrane part;GO:0044464//cell part;GO:0071944//cell periphery;GO:0044424//intracellular part;GO:0044425//membrane part	GO:0030234//enzyme regulator activity;GO:0036094//small molecule binding;GO:0004857//enzyme inhibitor activity;GO:0019899//enzyme binding;GO:1901363//heterocyclic compound binding;GO:0051020//GTPase binding;GO:0097367//carbohydrate derivative binding;GO:0005515//protein binding;GO:0031267//small GTPase binding;GO:0001882//nucleoside binding;GO:0005488//binding;GO:0097159//organic cyclic compound …	GO:0009892//negative regulation of metabolic process;GO:0048513//animal organ development;GO:0010468//regulation of gene expression;GO:0030154//cell differentiation;GO:0032501//multicellular organismal process;GO:0001775//cell activation;GO:0002376//immune system process;GO:0050789//regulation of biological process;GO:0019222//regulation of metabolic process;GO:0009966//regulation of signal trans…
ncbi_105068112	CRABP2	cellular retinoic acid-binding protein 2 [Camelus ferus]	-	-	-	-	GO:0005622//intracellular;GO:0031982//vesicle;GO:0044424//intracellular part;GO:0043227//membrane-bounded organelle;GO:0044464//cell part;GO:0005623//cell;GO:0043231//intracellular membrane-bounded organelle;GO:0043229//intracellular organelle;GO:0043226//organelle;GO:0031988//membrane-bounded vesicle	GO:0005501//retinoid binding;GO:0008289//lipid binding;GO:0005488//binding;GO:0019840//isoprenoid binding	GO:0009790//embryo development;GO:0044707//single-multicellular organism process;GO:0051179//localization;GO:0009987//cellular process;GO:0008152//metabolic process;GO:0048736//appendage development;GO:0044763//single-organism cellular process;GO:0051234//establishment of localization;GO:0044255//cellular lipid metabolic process;GO:0032502//developmental process;GO:0035108//limb morphogenesis;GO:…
ncbi_105074719	LOC105074719	disintegrin and metalloproteinase domain-containing protein 20-like [Camelus ferus]	-	-	-	-	-	GO:0043167//ion binding;GO:0043169//cation binding;GO:0008233//peptidase activity;GO:0070011//peptidase activity, acting on L-amino acid peptides;GO:0005488//binding;GO:0003824//catalytic activity;GO:0046872//metal ion binding;GO:0046914//transition metal ion binding;GO:0016787//hydrolase activity	GO:0043170//macromolecule metabolic process;GO:0044238//primary metabolic process;GO:0071704//organic substance metabolic process;GO:0008152//metabolic process;GO:0019538//protein metabolic process
ncbi_105082170	REEP2	receptor expression-enhancing protein 2	-	-	-	-	GO:0005623//cell;GO:0044424//intracellular part;GO:0044464//cell part;GO:0015630//microtubule cytoskeleton;GO:0005622//intracellular;GO:0016021//integral component of membrane;GO:0099512//supramolecular fiber;GO:0044430//cytoskeletal part;GO:0099513//polymeric cytoskeletal fiber;GO:0031988//membrane-bounded vesicle;GO:0005874//microtubule;GO:0016020//membrane;GO:0043227//membrane-bounded organell…	GO:0005488//binding;GO:0001664//G-protein coupled receptor binding;GO:0005515//protein binding;GO:0005102//receptor binding	GO:0050789//regulation of biological process;GO:0051234//establishment of localization;GO:0071840//cellular component organization or biogenesis;GO:0006810//transport;GO:0009987//cellular process;GO:0032501//multicellular organismal process;GO:0007600//sensory perception;GO:0032879//regulation of localization;GO:0061024//membrane organization;GO:0033036//macromolecule localization;GO:0044765//sin…
ncbi_105083688	ZMYM3	zinc finger MYM-type protein 3	-	-	-	-	-	GO:0046914//transition metal ion binding;GO:0046872//metal ion binding;GO:0043167//ion binding;GO:0043169//cation binding;GO:0005488//binding	GO:0050793//regulation of developmental process;GO:0065007//biological regulation;GO:0022603//regulation of anatomical structure morphogenesis;GO:0050789//regulation of biological process
ncbi_105074985	RBM47	RNA-binding protein 47, partial [Camelus bactrianus]	-	-	-	-	-	GO:0003676//nucleic acid binding;GO:0003723//RNA binding;GO:1901363//heterocyclic compound binding;GO:0097159//organic cyclic compound binding;GO:0005488//binding	GO:0007275//multicellular organism development;GO:0002520//immune system development;GO:0048856//anatomical structure development;GO:0032502//developmental process;GO:0048731//system development;GO:0044699//single-organism process;GO:0002376//immune system process;GO:0032501//multicellular organismal process;GO:0044767//single-organism developmental process;GO:0030097//hemopoiesis;GO:0048534//hem…
ncbi_105079403	OTUD5	OTU domain-containing protein 5	Organismal Systems	Immune system	ko04622//RIG-I-like receptor signaling pathway	K12655	GO:0005622//intracellular;GO:0044444//cytoplasmic part;GO:0044424//intracellular part;GO:0005623//cell;GO:0005737//cytoplasm;GO:0044464//cell part	GO:0016787//hydrolase activity;GO:0008233//peptidase activity;GO:0003824//catalytic activity;GO:0070011//peptidase activity, acting on L-amino acid peptides	GO:0043412//macromolecule modification;GO:0001818//negative regulation of cytokine production;GO:0051241//negative regulation of multicellular organismal process;GO:0001817//regulation of cytokine production;GO:0044260//cellular macromolecule metabolic process;GO:0070646//protein modification by small protein removal;GO:0002237//response to molecule of bacterial origin;GO:0048519//negative regula…
ncbi_105083685	ITGB1BP2	integrin beta-1-binding protein 2	-	-	-	-	GO:0043226//organelle;GO:0005737//cytoplasm;GO:0043229//intracellular organelle;GO:0044449//contractile fiber part;GO:0043228//non-membrane-bounded organelle;GO:0030016//myofibril;GO:0043292//contractile fiber;GO:0005623//cell;GO:0030017//sarcomere;GO:0044464//cell part;GO:0005622//intracellular;GO:0044424//intracellular part;GO:0044444//cytoplasmic part;GO:0043232//intracellular non-membrane-bou…	GO:0046872//metal ion binding;GO:0043169//cation binding;GO:0043167//ion binding;GO:0046914//transition metal ion binding;GO:0005488//binding	-
ncbi_105082171	EGR1	LOW QUALITY PROTEIN: early growth response protein 1 [Camelus bactrianus]	-	-	-	-	-	GO:0019899//enzyme binding;GO:0003676//nucleic acid binding;GO:1990837//sequence-specific double-stranded DNA binding;GO:0003677//DNA binding;GO:0001071//nucleic acid binding transcription factor activity;GO:0000976//transcription regulatory region sequence-specific DNA binding;GO:0005488//binding;GO:0000982//transcription factor activity, RNA polymerase II core promoter proximal region sequence-…	GO:0031323//regulation of cellular metabolic process;GO:0044700//single organism signaling;GO:0009725//response to hormone;GO:0060538//skeletal muscle organ development;GO:2000112//regulation of cellular macromolecule biosynthetic process;GO:0030097//hemopoiesis;GO:0007178//transmembrane receptor protein serine/threonine kinase signaling pathway;GO:1901700//response to oxygen-containing compound;…
ncbi_105082158	NME5	nucleoside diphosphate kinase homolog 5 [Camelus ferus]	Metabolism	Nucleotide metabolism;Global and Overview	ko01100//Metabolic pathways;ko01110//Biosynthesis of secondary metabolites;ko01130//Biosynthesis of antibiotics;ko00230//Purine metabolism;ko00240//Pyrimidine metabolism	K00940	-	-	-
ncbi_105082182	MZB1	marginal zone B- and B1-cell-specific protein [Camelus bactrianus]	-	-	-	-	-	-	-
ncbi_105083681	OGT	UDP-N-acetylglucosamine--peptide N-acetylglucosaminyltransferase 110 kDa subunit	Metabolism	Glycan biosynthesis and metabolism	ko00514//Other types of O-glycan biosynthesis;ko00514//Other types of O-glycan biosynthesis	K09667	GO:0044422//organelle part;GO:0031248//protein acetyltransferase complex;GO:0005634//nucleus;GO:0035097//histone methyltransferase complex;GO:0043234//protein complex;GO:0032991//macromolecular complex;GO:1990234//transferase complex;GO:0044451//nucleoplasm part;GO:0016020//membrane;GO:0034708//methyltransferase complex;GO:0044424//intracellular part;GO:0043232//intracellular non-membrane-bounded…	GO:0016407//acetyltransferase activity;GO:0008375//acetylglucosaminyltransferase activity;GO:0016410//N-acyltransferase activity;GO:0003824//catalytic activity;GO:0061733//peptide-lysine-N-acetyltransferase activity;GO:0030234//enzyme regulator activity;GO:0016758//transferase activity, transferring hexosyl groups;GO:0008194//UDP-glycosyltransferase activity;GO:0005543//phospholipid binding;GO:00…	GO:0034645//cellular macromolecule biosynthetic process;GO:0023052//signaling;GO:0032870//cellular response to hormone stimulus;GO:0006355//regulation of transcription, DNA-templated;GO:0080090//regulation of primary metabolic process;GO:0051130//positive regulation of cellular component organization;GO:0009101//glycoprotein biosynthetic process;GO:0046578//regulation of Ras protein signal transd…
ncbi_105082233	PRDM6	hCG1737122, partial [Homo sapiens]	-	-	-	-	GO:0005623//cell;GO:0043226//organelle;GO:0005622//intracellular;GO:0043231//intracellular membrane-bounded organelle;GO:0043227//membrane-bounded organelle;GO:0043229//intracellular organelle;GO:0044464//cell part;GO:0044424//intracellular part	GO:0016740//transferase activity;GO:0016741//transferase activity, transferring one-carbon groups;GO:0005515//protein binding;GO:0046983//protein dimerization activity;GO:0016279//protein-lysine N-methyltransferase activity;GO:0008757//S-adenosylmethionine-dependent methyltransferase activity;GO:0008168//methyltransferase activity;GO:0003824//catalytic activity;GO:0016278//lysine N-methyltransfer…	GO:0050794//regulation of cellular process;GO:0051093//negative regulation of developmental process;GO:0051148//negative regulation of muscle cell differentiation;GO:0006996//organelle organization;GO:0010556//regulation of macromolecule biosynthetic process;GO:0071840//cellular component organization or biogenesis;GO:2000112//regulation of cellular macromolecule biosynthetic process;GO:0045596//…
ncbi_105080637	NOX1	NADPH oxidase 1 [Camelus bactrianus]	Cellular Processes;Organismal Systems;Environmental Information Processing	Immune system;Transport and catabolism;Signal transduction;Development	ko04145//Phagosome;ko04380//Osteoclast differentiation;ko04670//Leukocyte transendothelial migration;ko04066//HIF-1 signaling pathway	K08008	GO:0044425//membrane part;GO:0031224//intrinsic component of membrane;GO:0044444//cytoplasmic part;GO:0012505//endomembrane system;GO:0043226//organelle;GO:0044459//plasma membrane part;GO:0043227//membrane-bounded organelle;GO:0044463//cell projection part;GO:0005623//cell;GO:0071944//cell periphery;GO:0043231//intracellular membrane-bounded organelle;GO:0031253//cell projection membrane;GO:0098…	GO:0022891//substrate-specific transmembrane transporter activity;GO:0005515//protein binding;GO:0005488//binding;GO:0015267//channel activity;GO:0005216//ion channel activity;GO:0003824//catalytic activity;GO:0022892//substrate-specific transporter activity;GO:0005261//cation channel activity;GO:0050664//oxidoreductase activity, acting on NAD(P)H, oxygen as acceptor;GO:0051020//GTPase binding;GO…	GO:0043062//extracellular structure organization;GO:0010647//positive regulation of cell communication;GO:0009987//cellular process;GO:0043408//regulation of MAPK cascade;GO:0050801//ion homeostasis;GO:0043410//positive regulation of MAPK cascade;GO:0051239//regulation of multicellular organismal process;GO:0009893//positive regulation of metabolic process;GO:0051174//regulation of phosphorus met…
ncbi_105068125	LOC105068125	lysosomal protein NCU-G1 [Camelus bactrianus]	-	-	-	-	GO:0098805//whole membrane;GO:0031090//organelle membrane;GO:0043229//intracellular organelle;GO:0044424//intracellular part;GO:0043231//intracellular membrane-bounded organelle;GO:0044425//membrane part;GO:0043226//organelle;GO:0000323//lytic vacuole;GO:0031224//intrinsic component of membrane;GO:0098588//bounding membrane of organelle;GO:0044464//cell part;GO:0043227//membrane-bounded organelle…	GO:1901363//heterocyclic compound binding;GO:0000989//transcription factor activity, transcription factor binding;GO:0097159//organic cyclic compound binding;GO:0003712//transcription cofactor activity;GO:0001071//nucleic acid binding transcription factor activity;GO:0005488//binding;GO:0000988//transcription factor activity, protein binding;GO:0003713//transcription coactivator activity;GO:00009…	GO:0050896//response to stimulus;GO:0051716//cellular response to stimulus;GO:0006357//regulation of transcription from RNA polymerase II promoter;GO:0019222//regulation of metabolic process;GO:0051171//regulation of nitrogen compound metabolic process;GO:0050794//regulation of cellular process;GO:0007165//signal transduction;GO:1903506//regulation of nucleic acid-templated transcription;GO:00104…

## Sheet: Table S6
Table S6. QH_vs_NM_0.05_fst_pi_sig_intersect.Annot
GeneID	Symbol	Description	KEGG_A_class	KEGG_B_class	Pathway	K_ID	GO Component	GO Function	GO Process
ncbi_105070118	LOC105070118	secretoglobin family 1D member 1 [Camelus ferus]	-	-	-	-	-	GO:0005549//odorant binding;GO:0005488//binding	-
ncbi_105070563	THAP7	THAP domain-containing protein 7 [Camelus bactrianus]	-	-	-	-	GO:0043233//organelle lumen;GO:0031974//membrane-enclosed lumen;GO:0044446//intracellular organelle part;GO:0070013//intracellular organelle lumen;GO:0043227//membrane-bounded organelle;GO:0044451//nucleoplasm part;GO:0044424//intracellular part;GO:0044422//organelle part;GO:0043229//intracellular organelle;GO:0044428//nuclear part;GO:0005622//intracellular;GO:0005623//cell;GO:0005634//nucleus;GO…	GO:0005488//binding;GO:0019904//protein domain specific binding;GO:0005515//protein binding	GO:0060255//regulation of macromolecule metabolic process;GO:0019219//regulation of nucleobase-containing compound metabolic process;GO:0009889//regulation of biosynthetic process;GO:2001141//regulation of RNA biosynthetic process;GO:0031326//regulation of cellular biosynthetic process;GO:0065007//biological regulation;GO:0080090//regulation of primary metabolic process;GO:0006355//regulation of …
ncbi_105067319	LOC105067319	LOW QUALITY PROTEIN: phospholipid-transporting ATPase FetA-like [Camelus bactrianus]	-	-	-	-	-	-	-
ncbi_105067823	MPZL3	myelin protein zero-like protein 3 [Camelus ferus]	-	-	-	-	GO:0031224//intrinsic component of membrane;GO:0044425//membrane part;GO:0016020//membrane	-	GO:0042303//molting cycle;GO:0043062//extracellular structure organization;GO:0009987//cellular process;GO:0044763//single-organism cellular process;GO:0071840//cellular component organization or biogenesis;GO:0032501//multicellular organismal process;GO:0044699//single-organism process;GO:0044707//single-multicellular organism process;GO:0016043//cellular component organization;GO:0022610//biolo…
ncbi_105067113	LOC105067113	centrin-4 [Camelus bactrianus]	-	-	-	-	GO:0005856//cytoskeleton;GO:0005815//microtubule organizing center;GO:0044430//cytoskeletal part;GO:0043226//organelle;GO:0044446//intracellular organelle part;GO:0005622//intracellular;GO:0043228//non-membrane-bounded organelle;GO:0044464//cell part;GO:0043232//intracellular non-membrane-bounded organelle;GO:0044424//intracellular part;GO:0044422//organelle part;GO:0005623//cell;GO:0015630//micr…	GO:0005515//protein binding;GO:0044877//macromolecular complex binding;GO:0005488//binding;GO:0032403//protein complex binding	-
ncbi_105071081	ENO2	gamma-enolase	Metabolism;Genetic Information Processing;Environmental Information Processing	Global and Overview;Signal transduction;Carbohydrate metabolism;Folding, sorting and degradation	ko01100//Metabolic pathways;ko01110//Biosynthesis of secondary metabolites;ko01130//Biosynthesis of antibiotics;ko01120//Microbial metabolism in diverse environments;ko01200//Carbon metabolism;ko04066//HIF-1 signaling pathway;ko03018//RNA degradation;ko01230//Biosynthesis of amino acids;ko00010//Glycolysis / Gluconeogenesis	K01689	GO:0044424//intracellular part;GO:0016020//membrane;GO:0043227//membrane-bounded organelle;GO:0044421//extracellular region part;GO:0005576//extracellular region;GO:0005737//cytoplasm;GO:0031982//vesicle;GO:0043226//organelle;GO:0044297//cell body;GO:0044444//cytoplasmic part;GO:0005622//intracellular;GO:0044464//cell part;GO:0097458//neuron part;GO:0005623//cell;GO:0031988//membrane-bounded vesi…	GO:0003824//catalytic activity;GO:0046872//metal ion binding;GO:0005488//binding;GO:0016835//carbon-oxygen lyase activity;GO:0016836//hydro-lyase activity;GO:0043169//cation binding;GO:0016829//lyase activity;GO:0043167//ion binding	GO:0071704//organic substance metabolic process;GO:0006082//organic acid metabolic process;GO:0044712//single-organism catabolic process;GO:0005996//monosaccharide metabolic process;GO:0044281//small molecule metabolic process;GO:0006090//pyruvate metabolic process;GO:0008152//metabolic process;GO:0044282//small molecule catabolic process;GO:0044723//single-organism carbohydrate metabolic process…
ncbi_105076467	CHRM4	muscarinic acetylcholine receptor M4 [Camelus ferus]	Organismal Systems;Environmental Information Processing;Cellular Processes	Signaling molecules and interaction;Nervous system;Cell motility	ko04080//Neuroactive ligand-receptor interaction;ko04810//Regulation of actin cytoskeleton;ko04725//Cholinergic synapse	K04132	GO:0005623//cell;GO:0016020//membrane;GO:0044464//cell part;GO:0031224//intrinsic component of membrane;GO:0044425//membrane part;GO:0045202//synapse;GO:0005886//plasma membrane;GO:0044456//synapse part;GO:0097060//synaptic membrane;GO:0016021//integral component of membrane;GO:0098589//membrane region;GO:0071944//cell periphery;GO:0098805//whole membrane;GO:0098590//plasma membrane region;GO:004…	GO:0004888//transmembrane signaling receptor activity;GO:0004930//G-protein coupled receptor activity;GO:0038023//signaling receptor activity;GO:0060089//molecular transducer activity;GO:0004871//signal transducer activity;GO:0004872//receptor activity;GO:0099600//transmembrane receptor activity;GO:0008227//G-protein coupled amine receptor activity	GO:0007188//adenylate cyclase-modulating G-protein coupled receptor signaling pathway;GO:0040011//locomotion;GO:0007193//adenylate cyclase-inhibiting G-protein coupled receptor signaling pathway;GO:0009987//cellular process;GO:0044699//single-organism process;GO:0044700//single organism signaling;GO:0065007//biological regulation;GO:0007186//G-protein coupled receptor signaling pathway;GO:0050896…
ncbi_105070549	TSSK2	testis-specific serine/threonine-protein kinase 2 [Camelus ferus]	-	-	-	-	-	-	-
ncbi_105080089	LOC105080089	LOW QUALITY PROTEIN: membrane primary amine oxidase-like [Camelus bactrianus]	Metabolism	Amino acid metabolism;Global and Overview;Metabolism of other amino acids	ko01100//Metabolic pathways;ko01110//Biosynthesis of secondary metabolites;ko00260//Glycine, serine and threonine metabolism;ko00350//Tyrosine metabolism;ko00410//beta-Alanine metabolism;ko00360//Phenylalanine metabolism	K00276	GO:0044425//membrane part;GO:0044464//cell part;GO:0005623//cell;GO:0005622//intracellular;GO:0016020//membrane;GO:0044424//intracellular part;GO:0042995//cell projection;GO:0031224//intrinsic component of membrane	GO:0046872//metal ion binding;GO:0048037//cofactor binding;GO:0043169//cation binding;GO:0046914//transition metal ion binding;GO:0003824//catalytic activity;GO:0005488//binding;GO:0016491//oxidoreductase activity;GO:0005515//protein binding;GO:0046983//protein dimerization activity;GO:0016641//oxidoreductase activity, acting on the CH-NH2 group of donors, oxygen as acceptor;GO:0043167//ion bindi…	GO:0022610//biological adhesion;GO:0051234//establishment of localization;GO:0009636//response to toxic substance;GO:0071704//organic substance metabolic process;GO:1902578//single-organism localization;GO:0006810//transport;GO:0050896//response to stimulus;GO:0006811//ion transport;GO:0042221//response to chemical;GO:0006807//nitrogen compound metabolic process;GO:1901564//organonitrogen compoun…
ncbi_105067791	C2CD2L	C2 domain-containing protein 2-like [Camelus bactrianus]	-	-	-	-	-	GO:0005488//binding;GO:0005515//protein binding	GO:0051047//positive regulation of secretion;GO:0046883//regulation of hormone secretion;GO:0010817//regulation of hormone levels;GO:0051223//regulation of protein transport;GO:0023051//regulation of signaling;GO:0050794//regulation of cellular process;GO:0051049//regulation of transport;GO:0050714//positive regulation of protein secretion;GO:0032879//regulation of localization;GO:1903530//regula…
ncbi_105080082	VAT1	synaptic vesicle membrane protein VAT-1-like protein [Camelus ferus]	-	-	-	-	GO:0043226//organelle;GO:0031988//membrane-bounded vesicle;GO:0043227//membrane-bounded organelle;GO:0031982//vesicle	GO:0003824//catalytic activity	GO:0051128//regulation of cellular component organization;GO:0044710//single-organism metabolic process;GO:0010821//regulation of mitochondrion organization;GO:0065007//biological regulation;GO:0050794//regulation of cellular process;GO:0044699//single-organism process;GO:0050789//regulation of biological process;GO:0010635//regulation of mitochondrial fusion;GO:0022603//regulation of anatomical …
ncbi_105066534	KIAA1841	KIAA1841 protein [Homo sapiens]	-	-	-	-	-	-	-
ncbi_105080087	AARSD1	alanyl-tRNA editing protein Aarsd1 [Camelus bactrianus]	-	-	-	-	-	-	-
ncbi_105080134	NT5C3B	LOW QUALITY PROTEIN: 7-methylguanosine phosphate-specific 5'-nucleotidase [Camelus bactrianus]	Metabolism	Nucleotide metabolism;Metabolism of cofactors and vitamins;Global and Overview	ko01100//Metabolic pathways;ko01110//Biosynthesis of secondary metabolites;ko00230//Purine metabolism;ko00240//Pyrimidine metabolism;ko00760//Nicotinate and nicotinamide metabolism	K01081	-	GO:0016787//hydrolase activity;GO:0003824//catalytic activity	GO:0009987//cellular process;GO:0008152//metabolic process;GO:0006793//phosphorus metabolic process;GO:0044237//cellular metabolic process;GO:0006796//phosphate-containing compound metabolic process
ncbi_105080983	TMEM47	transmembrane protein 47	-	-	-	-	-	-	-
ncbi_105079098	TRPC5OS	putative uncharacterized protein TRPC5OS [Camelus ferus]	-	-	-	-	-	-	-
ncbi_105070145	TMEM223	transmembrane protein 223 [Camelus bactrianus]	-	-	-	-	-	-	-
ncbi_105079094	PLP1	myelin proteolipid protein	-	-	-	-	GO:0005623//cell;GO:0031224//intrinsic component of membrane;GO:0044464//cell part;GO:0016021//integral component of membrane;GO:0044425//membrane part;GO:0016020//membrane	GO:0005488//binding;GO:0005198//structural molecule activity	GO:0007267//cell-cell signaling;GO:0071840//cellular component organization or biogenesis;GO:0007166//cell surface receptor signaling pathway;GO:0071704//organic substance metabolic process;GO:0030030//cell projection organization;GO:0044763//single-organism cellular process;GO:0043436//oxoacid metabolic process;GO:0007154//cell communication;GO:0048699//generation of neurons;GO:0048869//cellular…
ncbi_105069828	PTMA	prothymosin alpha	-	-	-	-	GO:0044424//intracellular part;GO:0031988//membrane-bounded vesicle;GO:0043226//organelle;GO:0043229//intracellular organelle;GO:0005622//intracellular;GO:0043227//membrane-bounded organelle;GO:0044464//cell part;GO:0043231//intracellular membrane-bounded organelle;GO:0005623//cell;GO:0031982//vesicle	GO:0005488//binding	GO:0044237//cellular metabolic process;GO:0009059//macromolecule biosynthetic process;GO:0034645//cellular macromolecule biosynthetic process;GO:0009987//cellular process;GO:0044260//cellular macromolecule metabolic process;GO:0009058//biosynthetic process;GO:1901576//organic substance biosynthetic process;GO:0071704//organic substance metabolic process;GO:0008152//metabolic process;GO:0043170//m…
ncbi_105070550	TSSK1B	LOW QUALITY PROTEIN: testis-specific serine/threonine-protein kinase 1 [Camelus bactrianus]	-	-	-	-	-	-	-
ncbi_105067824	SCN2B	sodium channel subunit beta-2 [Camelus ferus]	-	-	-	-	-	GO:0022803//passive transmembrane transporter activity;GO:0022857//transmembrane transporter activity;GO:0005261//cation channel activity;GO:0022891//substrate-specific transmembrane transporter activity;GO:0022832//voltage-gated channel activity;GO:0022843//voltage-gated cation channel activity;GO:0022892//substrate-specific transporter activity;GO:0098772//molecular function regulator;GO:000521…	GO:0022898//regulation of transmembrane transporter activity;GO:0034765//regulation of ion transmembrane transport;GO:0001508//action potential;GO:0032879//regulation of localization;GO:0034762//regulation of transmembrane transport;GO:0044057//regulation of system process;GO:0044699//single-organism process;GO:0050789//regulation of biological process;GO:0032501//multicellular organismal process…
ncbi_105070124	TUT1	speckle targeted PIP5K1A-regulated poly(A) polymerase	-	-	-	-	GO:0016604//nuclear body;GO:0044464//cell part;GO:0043228//non-membrane-bounded organelle;GO:0043234//protein complex;GO:0044422//organelle part;GO:0005849//mRNA cleavage factor complex;GO:0070013//intracellular organelle lumen;GO:0043232//intracellular non-membrane-bounded organelle;GO:0005634//nucleus;GO:0031981//nuclear lumen;GO:0031974//membrane-enclosed lumen;GO:0044428//nuclear part;GO:0044…	GO:0016740//transferase activity;GO:0044822//poly(A) RNA binding;GO:0032549//ribonucleoside binding;GO:0036094//small molecule binding;GO:0003723//RNA binding;GO:0016779//nucleotidyltransferase activity;GO:0070569//uridylyltransferase activity;GO:0016772//transferase activity, transferring phosphorus-containing groups;GO:0003824//catalytic activity;GO:0001882//nucleoside binding;GO:0003729//mRNA …	GO:0006139//nucleobase-containing compound metabolic process;GO:0008152//metabolic process;GO:0016073//snRNA metabolic process;GO:0044270//cellular nitrogen compound catabolic process;GO:1901575//organic substance catabolic process;GO:0044237//cellular metabolic process;GO:0090304//nucleic acid metabolic process;GO:1901360//organic cyclic compound metabolic process;GO:0016070//RNA metabolic proce…
ncbi_105067329	CA9	carbonic anhydrase 9	Metabolism	Energy metabolism	ko00910//Nitrogen metabolism	K01672	GO:0016020//membrane	GO:0043167//ion binding;GO:0005488//binding;GO:0046914//transition metal ion binding;GO:0043169//cation binding;GO:0046872//metal ion binding;GO:0016829//lyase activity;GO:0003824//catalytic activity;GO:0016835//carbon-oxygen lyase activity;GO:0016836//hydro-lyase activity	GO:0008152//metabolic process;GO:0006810//transport;GO:1902578//single-organism localization;GO:0051179//localization;GO:0044765//single-organism transport;GO:0051234//establishment of localization;GO:0044237//cellular metabolic process;GO:0044699//single-organism process;GO:0009987//cellular process
ncbi_105070127	EML3	echinoderm microtubule-associated protein-like 3 [Camelus bactrianus]	-	-	-	-	-	-	-
ncbi_105071055	LOC105071055	cyclin-dependent kinase 11B	-	-	-	-	GO:0043226//organelle;GO:0005622//intracellular;GO:0044424//intracellular part;GO:0044464//cell part;GO:0043229//intracellular organelle;GO:0043231//intracellular membrane-bounded organelle;GO:0043227//membrane-bounded organelle;GO:0005623//cell	GO:0001882//nucleoside binding;GO:0097367//carbohydrate derivative binding;GO:0032550//purine ribonucleoside binding;GO:0016301//kinase activity;GO:0016740//transferase activity;GO:0005488//binding;GO:1901363//heterocyclic compound binding;GO:0016772//transferase activity, transferring phosphorus-containing groups;GO:0004672//protein kinase activity;GO:0016773//phosphotransferase activity, alcoho…	GO:0008152//metabolic process;GO:0050789//regulation of biological process;GO:0043066//negative regulation of apoptotic process;GO:0043170//macromolecule metabolic process;GO:0006464//cellular protein modification process;GO:0044267//cellular protein metabolic process;GO:0010941//regulation of cell death;GO:0044260//cellular macromolecule metabolic process;GO:0044238//primary metabolic process;GO…
ncbi_105075956	LOC105075956	basic salivary proline-rich protein 2, partial [Odobenus rosmarus divergens]	-	-	-	-	-	-	-
ncbi_105068659	CDKL5	cyclin-dependent kinase-like 5 [Camelus bactrianus]	-	-	-	-	GO:0005623//cell;GO:0044424//intracellular part;GO:0005622//intracellular;GO:0044464//cell part;GO:0043231//intracellular membrane-bounded organelle;GO:0043229//intracellular organelle;GO:0043227//membrane-bounded organelle;GO:0043226//organelle	GO:0032549//ribonucleoside binding;GO:0004672//protein kinase activity;GO:0032550//purine ribonucleoside binding;GO:0036094//small molecule binding;GO:0016301//kinase activity;GO:0097159//organic cyclic compound binding;GO:0016740//transferase activity;GO:0016772//transferase activity, transferring phosphorus-containing groups;GO:1901363//heterocyclic compound binding;GO:0016773//phosphotransfera…	GO:0036211//protein modification process;GO:0008152//metabolic process;GO:0006793//phosphorus metabolic process;GO:0044238//primary metabolic process;GO:0043170//macromolecule metabolic process;GO:0043412//macromolecule modification;GO:0006796//phosphate-containing compound metabolic process;GO:0044267//cellular protein metabolic process;GO:0009987//cellular process;GO:0006464//cellular protein m…
ncbi_105068643	SCML1	sex comb on midleg-like protein 1	-	-	-	-	-	-	-
ncbi_105076469	MDK	midkine [Camelus ferus]	-	-	-	-	-	GO:0005539//glycosaminoglycan binding;GO:0005488//binding;GO:0005515//protein binding;GO:0097367//carbohydrate derivative binding;GO:0005102//receptor binding	GO:0010468//regulation of gene expression;GO:0065007//biological regulation;GO:0051252//regulation of RNA metabolic process;GO:0060322//head development;GO:0060255//regulation of macromolecule metabolic process;GO:0044767//single-organism developmental process;GO:0007420//brain development;GO:0006355//regulation of transcription, DNA-templated;GO:0048856//anatomical structure development;GO:00447…
ncbi_105067320	FAM166B	protein FAM166B	-	-	-	-	-	-	-
ncbi_105066017	AGBL4	cytosolic carboxypeptidase 6 [Oryctolagus cuniculus]	-	-	-	-	-	-	-
ncbi_105080120	KCNH4	potassium voltage-gated channel subfamily H member 4 [Camelus bactrianus]	-	-	-	-	GO:0044425//membrane part;GO:0016020//membrane;GO:0031224//intrinsic component of membrane	GO:0005267//potassium channel activity;GO:0022838//substrate-specific channel activity;GO:0005215//transporter activity;GO:0022891//substrate-specific transmembrane transporter activity;GO:0022857//transmembrane transporter activity;GO:0022890//inorganic cation transmembrane transporter activity;GO:0008324//cation transmembrane transporter activity;GO:0046873//metal ion transmembrane transporter …	GO:0050896//response to stimulus;GO:0044763//single-organism cellular process;GO:0044699//single-organism process;GO:0050794//regulation of cellular process;GO:0051179//localization;GO:0050789//regulation of biological process;GO:0006812//cation transport;GO:0034220//ion transmembrane transport;GO:0023052//signaling;GO:0051716//cellular response to stimulus;GO:0051234//establishment of localizati…
ncbi_105082174	CTNNA1	catenin alpha-1 [Camelus bactrianus]	Environmental Information Processing;Organismal Systems;Cellular Processes	Immune system;Cellular commiunity;Signal transduction	ko04390//Hippo signaling pathway;ko04530//Tight junction;ko04670//Leukocyte transendothelial migration;ko04520//Adherens junction	K05691	GO:0044444//cytoplasmic part;GO:0070161//anchoring junction;GO:0032991//macromolecular complex;GO:0043234//protein complex;GO:0005924//cell-substrate adherens junction;GO:0005913//cell-cell adherens junction;GO:0030054//cell junction;GO:0030055//cell-substrate junction;GO:0005856//cytoskeleton;GO:0005622//intracellular;GO:0016020//membrane;GO:0005912//adherens junction;GO:0005911//cell-cell junct…	GO:0003723//RNA binding;GO:0050839//cell adhesion molecule binding;GO:0008092//cytoskeletal protein binding;GO:0003779//actin binding;GO:0003676//nucleic acid binding;GO:0097159//organic cyclic compound binding;GO:0005515//protein binding;GO:1901363//heterocyclic compound binding;GO:0005488//binding	GO:0044763//single-organism cellular process;GO:0050768//negative regulation of neurogenesis;GO:1902589//single-organism organelle organization;GO:0044700//single organism signaling;GO:0012501//programmed cell death;GO:0097190//apoptotic signaling pathway;GO:0097191//extrinsic apoptotic signaling pathway;GO:0016265//death;GO:0048731//system development;GO:0007154//cell communication;GO:0010941//r…
ncbi_105067805	BCL9L	B-cell CLL/lymphoma 9-like protein [Camelus bactrianus]	-	-	-	-	-	GO:0005515//protein binding;GO:0005488//binding	GO:0032501//multicellular organismal process;GO:0010717//regulation of epithelial to mesenchymal transition;GO:0050794//regulation of cellular process;GO:0010468//regulation of gene expression;GO:0007519//skeletal muscle tissue development;GO:0014706//striated muscle tissue development;GO:0060284//regulation of cell development;GO:0050793//regulation of developmental process;GO:0007165//signal tr…
ncbi_105080137	GHDC	GH3 domain-containing protein, partial [Camelus bactrianus]	-	-	-	-	-	-	-
ncbi_105070566	CRKL	crk-like protein [Camelus bactrianus]	Cellular Processes;Environmental Information Processing;Organismal Systems	Nervous system;Cell motility;Signal transduction;Endocrine system;Immune system;Cellular commiunity	ko04010//MAPK signaling pathway;ko04810//Regulation of actin cytoskeleton;ko04510//Focal adhesion;ko04015//Rap1 signaling pathway;ko04062//Chemokine signaling pathway;ko04910//Insulin signaling pathway;ko04722//Neurotrophin signaling pathway;ko04012//ErbB signaling pathway;ko04666//Fc gamma R-mediated phagocytosis	K04438	GO:0031982//vesicle;GO:0043227//membrane-bounded organelle;GO:0031988//membrane-bounded vesicle;GO:0043226//organelle	GO:0097159//organic cyclic compound binding;GO:1901363//heterocyclic compound binding;GO:0003723//RNA binding;GO:0003676//nucleic acid binding;GO:0005488//binding	GO:0048534//hematopoietic or lymphoid organ development;GO:0032501//multicellular organismal process;GO:0044707//single-multicellular organism process;GO:0002376//immune system process;GO:0048513//animal organ development;GO:0003002//regionalization;GO:0044767//single-organism developmental process;GO:0032502//developmental process;GO:0048731//system development;GO:0044699//single-organism proces…
ncbi_105077749	MSL3	male-specific lethal 3 homolog	-	-	-	-	GO:0044422//organelle part;GO:0044446//intracellular organelle part;GO:0005622//intracellular;GO:0005654//nucleoplasm;GO:0043234//protein complex;GO:0043231//intracellular membrane-bounded organelle;GO:1902494//catalytic complex;GO:0032991//macromolecular complex;GO:0043229//intracellular organelle;GO:0044464//cell part;GO:0031974//membrane-enclosed lumen;GO:0043227//membrane-bounded organelle;GO…	GO:0042393//histone binding;GO:0005515//protein binding;GO:0005488//binding	GO:0044237//cellular metabolic process;GO:0016568//chromatin modification;GO:0018394//peptidyl-lysine acetylation;GO:0036211//protein modification process;GO:0009987//cellular process;GO:0006464//cellular protein modification process;GO:0044238//primary metabolic process;GO:0071840//cellular component organization or biogenesis;GO:0008152//metabolic process;GO:0006996//organelle organization;GO:0…
ncbi_105067808	ARCN1	coatomer subunit delta [Camelus bactrianus]	-	-	-	-	GO:0043231//intracellular membrane-bounded organelle;GO:0005623//cell;GO:0098805//whole membrane;GO:0005737//cytoplasm;GO:0044433//cytoplasmic vesicle part;GO:0098796//membrane protein complex;GO:0031410//cytoplasmic vesicle;GO:0012506//vesicle membrane;GO:0030662//coated vesicle membrane;GO:0030659//cytoplasmic vesicle membrane;GO:0044446//intracellular organelle part;GO:0043227//membrane-bounde…	GO:0003723//RNA binding;GO:0005488//binding;GO:1901363//heterocyclic compound binding;GO:0003676//nucleic acid binding;GO:0097159//organic cyclic compound binding	GO:0051234//establishment of localization;GO:0032502//developmental process;GO:0071695//anatomical structure maturation;GO:0015031//protein transport;GO:1902578//single-organism localization;GO:0007610//behavior;GO:0071702//organic substance transport;GO:0051179//localization;GO:0033036//macromolecule localization;GO:0051649//establishment of localization in cell;GO:0021700//developmental maturat…
ncbi_105080081	RND2	rho-related GTP-binding protein RhoN [Camelus bactrianus]	-	-	-	-	GO:0044424//intracellular part;GO:0043231//intracellular membrane-bounded organelle;GO:0005737//cytoplasm;GO:0031982//vesicle;GO:0043229//intracellular organelle;GO:0044464//cell part;GO:0043227//membrane-bounded organelle;GO:0043226//organelle;GO:0005623//cell;GO:0005768//endosome;GO:0005622//intracellular;GO:0044444//cytoplasmic part;GO:0012505//endomembrane system	GO:0097159//organic cyclic compound binding;GO:0016817//hydrolase activity, acting on acid anhydrides;GO:0036094//small molecule binding;GO:0003824//catalytic activity;GO:0005488//binding;GO:0016787//hydrolase activity;GO:0001883//purine nucleoside binding;GO:0032550//purine ribonucleoside binding;GO:0016462//pyrophosphatase activity;GO:0017111//nucleoside-triphosphatase activity;GO:0001882//nucl…	GO:0044700//single organism signaling;GO:0023052//signaling;GO:0051128//regulation of cellular component organization;GO:0044763//single-organism cellular process;GO:0050789//regulation of biological process;GO:0048518//positive regulation of biological process;GO:0048522//positive regulation of cellular process;GO:0030307//positive regulation of cell growth;GO:0045927//positive regulation of gro…
ncbi_105067801	HYOU1	hypoxia up-regulated protein 1 [Camelus ferus]	Genetic Information Processing	Folding, sorting and degradation	ko04141//Protein processing in endoplasmic reticulum	K09486	GO:0070161//anchoring junction;GO:0043226//organelle;GO:0030054//cell junction;GO:0005924//cell-substrate adherens junction;GO:0005912//adherens junction;GO:0043227//membrane-bounded organelle;GO:0030055//cell-substrate junction;GO:0031982//vesicle;GO:0031988//membrane-bounded vesicle	GO:0001882//nucleoside binding;GO:0001883//purine nucleoside binding;GO:0036094//small molecule binding;GO:0097367//carbohydrate derivative binding;GO:1901363//heterocyclic compound binding;GO:0097159//organic cyclic compound binding;GO:0032549//ribonucleoside binding;GO:0032550//purine ribonucleoside binding;GO:0005488//binding	GO:0006950//response to stress;GO:0050896//response to stimulus
ncbi_105070136	UBXN1	UBX domain-containing protein 1	-	-	-	-	GO:0042995//cell projection;GO:0043234//protein complex;GO:0043229//intracellular organelle;GO:0043226//organelle;GO:0043005//neuron projection;GO:0005623//cell;GO:0097458//neuron part;GO:0044297//cell body;GO:0043231//intracellular membrane-bounded organelle;GO:0005622//intracellular;GO:0044424//intracellular part;GO:0043227//membrane-bounded organelle;GO:0044464//cell part;GO:0032991//macromole…	GO:0031593//polyubiquitin binding;GO:0019899//enzyme binding;GO:0044389//ubiquitin-like protein ligase binding;GO:0032182//ubiquitin-like protein binding;GO:0005488//binding;GO:0043130//ubiquitin binding;GO:0005515//protein binding	GO:0031323//regulation of cellular metabolic process;GO:0019222//regulation of metabolic process;GO:0009892//negative regulation of metabolic process;GO:0080090//regulation of primary metabolic process;GO:0065007//biological regulation;GO:0009895//negative regulation of catabolic process;GO:0050789//regulation of biological process;GO:0031329//regulation of cellular catabolic process;GO:0048523//…
ncbi_105070147	NXF1	nuclear RNA export factor 1 [Camelus bactrianus]	Genetic Information Processing	Translation	ko03013//RNA transport;ko03015//mRNA surveillance pathway;ko03008//Ribosome biogenesis in eukaryotes	K14284	GO:0043231//intracellular membrane-bounded organelle;GO:0044424//intracellular part;GO:0005622//intracellular;GO:0046930//pore complex;GO:0043229//intracellular organelle;GO:0043227//membrane-bounded organelle;GO:0043233//organelle lumen;GO:0044464//cell part;GO:0016021//integral component of membrane;GO:0043226//organelle;GO:0031974//membrane-enclosed lumen;GO:0016604//nuclear body;GO:0016234//i…	GO:0044822//poly(A) RNA binding;GO:1901363//heterocyclic compound binding;GO:0003723//RNA binding;GO:0005488//binding;GO:0003676//nucleic acid binding;GO:0005215//transporter activity;GO:0097159//organic cyclic compound binding	GO:0050658//RNA transport;GO:0010467//gene expression;GO:0006405//RNA export from nucleus;GO:0050657//nucleic acid transport;GO:0071702//organic substance transport;GO:0044699//single-organism process;GO:0006810//transport;GO:0051028//mRNA transport;GO:0016482//cytoplasmic transport;GO:0044765//single-organism transport;GO:0046907//intracellular transport;GO:0006406//mRNA export from nucleus;GO:0…
ncbi_105071071	CPSF3L	integrator complex subunit 11 [Camelus bactrianus]	-	-	-	-	GO:0043231//intracellular membrane-bounded organelle;GO:0044424//intracellular part;GO:0043234//protein complex;GO:0044464//cell part;GO:0043229//intracellular organelle;GO:0032991//macromolecular complex;GO:0043227//membrane-bounded organelle;GO:0005623//cell;GO:0044421//extracellular region part;GO:0043226//organelle;GO:0005576//extracellular region;GO:0005622//intracellular	GO:0003824//catalytic activity	-
ncbi_105070133	METTL12	methyltransferase-like protein 12, mitochondrial [Camelus ferus]	-	-	-	-	-	GO:0016740//transferase activity;GO:0016741//transferase activity, transferring one-carbon groups;GO:0003824//catalytic activity	GO:0008152//metabolic process
ncbi_105067108	SPATA5	LOW QUALITY PROTEIN: spermatogenesis-associated protein 5 [Camelus bactrianus]	Genetic Information Processing	Translation	ko03008//Ribosome biogenesis in eukaryotes	K14575	GO:0044464//cell part;GO:0044424//intracellular part;GO:0005622//intracellular;GO:0005623//cell	GO:0032549//ribonucleoside binding;GO:0097367//carbohydrate derivative binding;GO:0036094//small molecule binding;GO:0001882//nucleoside binding;GO:0001883//purine nucleoside binding;GO:0032550//purine ribonucleoside binding;GO:1901363//heterocyclic compound binding;GO:0005488//binding;GO:0097159//organic cyclic compound binding	-
ncbi_105075938	SH2D1A	SH2 domain-containing protein 1A [Hipposideros armiger]	Organismal Systems	Immune system	ko04650//Natural killer cell mediated cytotoxicity	K07990	GO:0005623//cell;GO:0044424//intracellular part;GO:0044464//cell part;GO:0005622//intracellular	-	GO:0009966//regulation of signal transduction;GO:0001910//regulation of leukocyte mediated cytotoxicity;GO:0002684//positive regulation of immune system process;GO:0048518//positive regulation of biological process;GO:0048583//regulation of response to stimulus;GO:0050896//response to stimulus;GO:0002703//regulation of leukocyte mediated immunity;GO:0006950//response to stress;GO:0031341//regulat…
ncbi_105076463	ATG13	autophagy-related protein 13	Cellular Processes;Organismal Systems	Transport and catabolism;Aging	ko04211//Longevity regulating pathway - mammal;ko04211//Longevity regulating pathway - mammal;ko04211//Longevity regulating pathway - mammal;ko04140//Regulation of autophagy;ko04140//Regulation of autophagy;ko04140//Regulation of autophagy	K08331	GO:0044444//cytoplasmic part;GO:0043231//intracellular membrane-bounded organelle;GO:0043227//membrane-bounded organelle;GO:0043226//organelle;GO:0005737//cytoplasm;GO:0043234//protein complex;GO:0005622//intracellular;GO:0044464//cell part;GO:0043229//intracellular organelle;GO:0032991//macromolecular complex;GO:0044424//intracellular part;GO:0005623//cell	GO:0005488//binding;GO:0019900//kinase binding;GO:0005515//protein binding;GO:0019899//enzyme binding	GO:0010506//regulation of autophagy;GO:0031329//regulation of cellular catabolic process;GO:0044237//cellular metabolic process;GO:0010638//positive regulation of organelle organization;GO:0051130//positive regulation of cellular component organization;GO:0044248//cellular catabolic process;GO:0010821//regulation of mitochondrion organization;GO:0050794//regulation of cellular process;GO:0007033/…
ncbi_105070190	INCENP	inner centromere protein [Camelus bactrianus]	-	-	-	-	GO:0044446//intracellular organelle part;GO:0043228//non-membrane-bounded organelle;GO:0044464//cell part;GO:0044428//nuclear part;GO:0070013//intracellular organelle lumen;GO:0043229//intracellular organelle;GO:0043231//intracellular membrane-bounded organelle;GO:0043227//membrane-bounded organelle;GO:0044454//nuclear chromosome part;GO:0032991//macromolecular complex;GO:0000228//nuclear chromos…	-	GO:0009987//cellular process;GO:0022402//cell cycle process;GO:0044699//single-organism process;GO:0044763//single-organism cellular process;GO:0007049//cell cycle
ncbi_105071066	CCNL2	cyclin-L2 [Camelus bactrianus]	-	-	-	-	-	-	-
ncbi_105080077	TMEM106A	transmembrane protein 106A [Camelus ferus]	-	-	-	-	-	-	-
ncbi_105071196	MMP23B	matrix metalloproteinase-23 [Camelus bactrianus]	-	-	-	-	-	GO:0008233//peptidase activity;GO:0070011//peptidase activity, acting on L-amino acid peptides;GO:0043167//ion binding;GO:0046872//metal ion binding;GO:0005488//binding;GO:0003824//catalytic activity;GO:0016787//hydrolase activity;GO:0043169//cation binding	-
ncbi_105070544	MRPL40	39S ribosomal protein L40, mitochondrial [Camelus bactrianus]	-	-	-	-	GO:0044464//cell part;GO:0043227//membrane-bounded organelle;GO:0005622//intracellular;GO:0005623//cell;GO:0043226//organelle;GO:0043229//intracellular organelle;GO:0043231//intracellular membrane-bounded organelle;GO:0044424//intracellular part	GO:1901363//heterocyclic compound binding;GO:0003676//nucleic acid binding;GO:0003723//RNA binding;GO:0005488//binding;GO:0097159//organic cyclic compound binding	-
ncbi_105067799	TRAPPC4	hCG38438,	-	-	-	-	-	-	-
ncbi_105076455	ARFGAP2	ADP-ribosylation factor GTPase-activating protein 2	Cellular Processes	Transport and catabolism	ko04144//Endocytosis;ko04144//Endocytosis	K12493	-	GO:0043167//ion binding;GO:0043169//cation binding;GO:0005488//binding	-
ncbi_105067114	IL21	interleukin-21 [Camelus ferus]	Environmental Information Processing	Signaling molecules and interaction;Signal transduction	ko04060//Cytokine-cytokine receptor interaction;ko04630//Jak-STAT signaling pathway	K05434	GO:0044421//extracellular region part;GO:0005576//extracellular region	GO:0005488//binding;GO:0005102//receptor binding;GO:0005515//protein binding;GO:0005126//cytokine receptor binding	GO:0050864//regulation of B cell activation;GO:0048583//regulation of response to stimulus;GO:0042509//regulation of tyrosine phosphorylation of STAT protein;GO:0002682//regulation of immune system process;GO:0044699//single-organism process;GO:0002703//regulation of leukocyte mediated immunity;GO:0042510//regulation of tyrosine phosphorylation of Stat1 protein;GO:0032814//regulation of natural k…
ncbi_105070539	TXNRD2	thioredoxin reductase 2, mitochondrial [Camelus bactrianus]	Metabolism	Nucleotide metabolism;Metabolism of other amino acids	ko00240//Pyrimidine metabolism;ko00450//Selenocompound metabolism	K00384	GO:0043231//intracellular membrane-bounded organelle;GO:0043229//intracellular organelle;GO:0005622//intracellular;GO:0043227//membrane-bounded organelle;GO:0044424//intracellular part;GO:0043226//organelle;GO:0044464//cell part;GO:0005623//cell	GO:0005488//binding;GO:0000166//nucleotide binding;GO:0046914//transition metal ion binding;GO:0043167//ion binding;GO:0046872//metal ion binding;GO:0016723//oxidoreductase activity, oxidizing metal ions, NAD or NADP as acceptor;GO:0016651//oxidoreductase activity, acting on NAD(P)H;GO:0016722//oxidoreductase activity, oxidizing metal ions;GO:1901363//heterocyclic compound binding;GO:0097159//org…	GO:0061687//detoxification of inorganic compound;GO:0048534//hematopoietic or lymphoid organ development;GO:0044707//single-multicellular organism process;GO:0002376//immune system process;GO:0019725//cellular homeostasis;GO:0042592//homeostatic process;GO:0048856//anatomical structure development;GO:0032502//developmental process;GO:0009987//cellular process;GO:0098754//detoxification;GO:0044710…
ncbi_105080083	RPL27	60S ribosomal protein L27 [Homo sapiens]	Genetic Information Processing	Translation	ko03010//Ribosome	K02901	GO:0044422//organelle part;GO:0005912//adherens junction;GO:0032991//macromolecular complex;GO:0005840//ribosome;GO:0030055//cell-substrate junction;GO:0005623//cell;GO:0030529//intracellular ribonucleoprotein complex;GO:0044424//intracellular part;GO:0031982//vesicle;GO:0005622//intracellular;GO:0070161//anchoring junction;GO:0044464//cell part;GO:0005737//cytoplasm;GO:0044444//cytoplasmic part;…	GO:0003723//RNA binding;GO:0097159//organic cyclic compound binding;GO:0003676//nucleic acid binding;GO:0005198//structural molecule activity;GO:1901363//heterocyclic compound binding;GO:0005488//binding	GO:0044237//cellular metabolic process;GO:0006725//cellular aromatic compound metabolic process;GO:0019538//protein metabolic process;GO:0046700//heterocycle catabolic process;GO:0061024//membrane organization;GO:0006613//cotranslational protein targeting to membrane;GO:0010467//gene expression;GO:0018130//heterocycle biosynthetic process;GO:0044248//cellular catabolic process;GO:0006810//transpo…
ncbi_105075056	LOC105075056	P antigen family member 5	-	-	-	-	-	-	-
ncbi_105080093	CNTD1	cyclin N-terminal domain-containing protein 1 [Camelus ferus]	-	-	-	-	-	-	-
ncbi_105067328	TPM2	tropomyosin beta chain	Organismal Systems	Circulatory system	ko04261//Adrenergic signaling in cardiomyocytes;ko04261//Adrenergic signaling in cardiomyocytes;ko04261//Adrenergic signaling in cardiomyocytes;ko04261//Adrenergic signaling in cardiomyocytes;ko04260//Cardiac muscle contraction;ko04260//Cardiac muscle contraction;ko04260//Cardiac muscle contraction;ko04260//Cardiac muscle contraction	K10374	GO:0044430//cytoskeletal part;GO:0043229//intracellular organelle;GO:0044464//cell part;GO:0005737//cytoplasm;GO:0005622//intracellular;GO:0043226//organelle;GO:0044444//cytoplasmic part;GO:0044422//organelle part;GO:0044446//intracellular organelle part;GO:0043228//non-membrane-bounded organelle;GO:0005856//cytoskeleton;GO:0005623//cell;GO:0043232//intracellular non-membrane-bounded organelle;GO…	GO:0008092//cytoskeletal protein binding;GO:0005198//structural molecule activity;GO:0005488//binding;GO:0005515//protein binding	GO:0044763//single-organism cellular process;GO:0003008//system process;GO:0030048//actin filament-based movement;GO:0019222//regulation of metabolic process;GO:0050789//regulation of biological process;GO:0070252//actin-mediated cell contraction;GO:0065007//biological regulation;GO:0009987//cellular process;GO:0050790//regulation of catalytic activity;GO:0051336//regulation of hydrolase activity…
ncbi_105070552	ZNF74	zinc finger protein 74	-	-	-	-	GO:0043226//organelle;GO:0043227//membrane-bounded organelle;GO:0005623//cell;GO:0043232//intracellular non-membrane-bounded organelle;GO:0044424//intracellular part;GO:0043228//non-membrane-bounded organelle;GO:0043231//intracellular membrane-bounded organelle;GO:0043229//intracellular organelle;GO:0005856//cytoskeleton;GO:0005622//intracellular;GO:0044464//cell part	GO:0043169//cation binding;GO:0043167//ion binding;GO:0005488//binding	GO:0060255//regulation of macromolecule metabolic process;GO:0019222//regulation of metabolic process;GO:0010468//regulation of gene expression;GO:0050789//regulation of biological process;GO:0065007//biological regulation
ncbi_105071056	MIB2	LOW QUALITY PROTEIN: E3 ubiquitin-protein ligase MIB2 [Camelus bactrianus]	-	-	-	-	-	-	-
ncbi_105061987	IRS4	insulin receptor substrate 4 [Camelus bactrianus]	Organismal Systems;Environmental Information Processing	Aging;Endocrine system;Signal transduction	ko04022//cGMP - PKG signaling pathway;ko04910//Insulin signaling pathway;ko04068//FoxO signaling pathway;ko04152//AMPK signaling pathway;ko04211//Longevity regulating pathway - mammal;ko04920//Adipocytokine signaling pathway;ko04213//Longevity regulating pathway - multiple species;ko04923//Regulation of lipolysis in adipocyte	K17446	-	-	-
ncbi_105080113	PTRF	polymerase I and transcript release factor	-	-	-	-	-	-	-
ncbi_105067783	MCAM	cell surface glycoprotein MUC18 [Camelus bactrianus]	-	-	-	-	GO:0044464//cell part;GO:0005912//adherens junction;GO:0071944//cell periphery;GO:0070161//anchoring junction;GO:0030055//cell-substrate junction;GO:0044459//plasma membrane part;GO:0005623//cell;GO:0005924//cell-substrate adherens junction;GO:0044425//membrane part;GO:0031224//intrinsic component of membrane;GO:0016020//membrane;GO:0005886//plasma membrane;GO:0030054//cell junction	-	GO:0048646//anatomical structure formation involved in morphogenesis;GO:0072358//cardiovascular system development;GO:0044707//single-multicellular organism process;GO:0048514//blood vessel morphogenesis;GO:0001525//angiogenesis;GO:0042060//wound healing;GO:0048856//anatomical structure development;GO:0007275//multicellular organism development;GO:0044767//single-organism developmental process;GO…
ncbi_105080116	STAT3	signal transducer and activator of transcription 3 [Camelus bactrianus]	Organismal Systems;Environmental Information Processing;Cellular Processes	Signal transduction;Cellular commiunity;Endocrine system;Immune system	ko04062//Chemokine signaling pathway;ko04630//Jak-STAT signaling pathway;ko04068//FoxO signaling pathway;ko04550//Signaling pathways regulating pluripotency of stem cells;ko04066//HIF-1 signaling pathway;ko04917//Prolactin signaling pathway;ko04920//Adipocytokine signaling pathway	K04692	GO:0019866//organelle inner membrane;GO:0043227//membrane-bounded organelle;GO:0044446//intracellular organelle part;GO:0044424//intracellular part;GO:0031090//organelle membrane;GO:0043231//intracellular membrane-bounded organelle;GO:0044422//organelle part;GO:0031975//envelope;GO:0070013//intracellular organelle lumen;GO:0043226//organelle;GO:0031981//nuclear lumen;GO:0044428//nuclear part;GO:0…	GO:0060089//molecular transducer activity;GO:0001071//nucleic acid binding transcription factor activity;GO:0051427//hormone receptor binding;GO:0005515//protein binding;GO:0001085//RNA polymerase II transcription factor binding;GO:0003700//transcription factor activity, sequence-specific DNA binding;GO:0035258//steroid hormone receptor binding;GO:0000975//regulatory region DNA binding;GO:0019902…	GO:0044281//small molecule metabolic process;GO:0050789//regulation of biological process;GO:1900542//regulation of purine nucleotide metabolic process;GO:0019438//aromatic compound biosynthetic process;GO:0009167//purine ribonucleoside monophosphate metabolic process;GO:0023052//signaling;GO:0033500//carbohydrate homeostasis;GO:0055086//nucleobase-containing small molecule metabolic process;GO:0…
ncbi_105067788	ABCG4	ATP-binding cassette sub-family G member 4	Environmental Information Processing	Membrane transport	ko02010//ABC transporters	K05680	-	GO:0036094//small molecule binding;GO:0032549//ribonucleoside binding;GO:1901363//heterocyclic compound binding;GO:0003824//catalytic activity;GO:0005488//binding;GO:0097367//carbohydrate derivative binding;GO:0016787//hydrolase activity;GO:0017111//nucleoside-triphosphatase activity;GO:0032550//purine ribonucleoside binding;GO:0001883//purine nucleoside binding;GO:0097159//organic cyclic compoun…	-
ncbi_105071094	COPS7A	COP9 signalosome complex subunit 7a [Camelus bactrianus]	-	-	-	-	-	-	-
ncbi_105070137	GNG3	guanine nucleotide-binding protein G(I)/G(S)/G(O) subunit gamma-3-like protein [Camelus ferus]	Environmental Information Processing;Organismal Systems	Signal transduction;Nervous system;Immune system;Environmental adaptation	ko04151//PI3K-Akt signaling pathway;ko04014//Ras signaling pathway;ko04062//Chemokine signaling pathway;ko04728//Dopaminergic synapse;ko04724//Glutamatergic synapse;ko04726//Serotonergic synapse;ko04723//Retrograde endocannabinoid signaling;ko04725//Cholinergic synapse;ko04713//Circadian entrainment;ko04727//GABAergic synapse	K04540	GO:0043228//non-membrane-bounded organelle;GO:0005623//cell;GO:0016020//membrane;GO:0044456//synapse part;GO:0043226//organelle;GO:0099572//postsynaptic specialization;GO:0044424//intracellular part;GO:0032991//macromolecular complex;GO:0098794//postsynapse;GO:0005622//intracellular;GO:0005737//cytoplasm;GO:0014069//postsynaptic density;GO:0043229//intracellular organelle;GO:0043232//intracellula…	GO:0005515//protein binding;GO:0060089//molecular transducer activity;GO:0005488//binding;GO:0031701//angiotensin receptor binding;GO:0001664//G-protein coupled receptor binding;GO:0005102//receptor binding	GO:0050801//ion homeostasis;GO:0006874//cellular calcium ion homeostasis;GO:0051716//cellular response to stimulus;GO:0065008//regulation of biological quality;GO:0055065//metal ion homeostasis;GO:0051480//regulation of cytosolic calcium ion concentration;GO:0050794//regulation of cellular process;GO:0055080//cation homeostasis;GO:0042592//homeostatic process;GO:0023052//signaling;GO:0006873//cel…
ncbi_105067313	LOC105067313	Chromosome 9 open reading frame 131 [Homo sapiens]	-	-	-	-	-	-	-
ncbi_105071089	LEPREL2	prolyl 3-hydroxylase 3, partial [Camelus bactrianus]	-	-	-	-	-	-	-
ncbi_105079093	MORF4L2	mortality factor 4-like protein 2 [Camelus ferus]	-	-	-	-	GO:0044464//cell part;GO:0043228//non-membrane-bounded organelle;GO:0044424//intracellular part;GO:0005634//nucleus;GO:0070013//intracellular organelle lumen;GO:0043233//organelle lumen;GO:0005622//intracellular;GO:0031981//nuclear lumen;GO:0043227//membrane-bounded organelle;GO:0044422//organelle part;GO:0044446//intracellular organelle part;GO:0031974//membrane-enclosed lumen;GO:0044428//nuclea…	GO:0005488//binding	GO:0006807//nitrogen compound metabolic process;GO:0051276//chromosome organization;GO:0006996//organelle organization;GO:0051149//positive regulation of muscle cell differentiation;GO:0006950//response to stress;GO:0043170//macromolecule metabolic process;GO:0006325//chromatin organization;GO:0034641//cellular nitrogen compound metabolic process;GO:0009987//cellular process;GO:1903506//regulatio…
ncbi_105071197	TMEM240	transmembrane protein 240, partial [Camelus bactrianus]	-	-	-	-	-	-	-
ncbi_105080125	DHX58	probable ATP-dependent RNA helicase DHX58 [Camelus bactrianus]	Organismal Systems	Immune system	ko04622//RIG-I-like receptor signaling pathway	K12649	GO:0005623//cell;GO:0044464//cell part;GO:0044424//intracellular part;GO:0005622//intracellular	GO:0003824//catalytic activity;GO:0046872//metal ion binding;GO:0043169//cation binding;GO:0097367//carbohydrate derivative binding;GO:0003723//RNA binding;GO:0036094//small molecule binding;GO:0097159//organic cyclic compound binding;GO:0032549//ribonucleoside binding;GO:0001882//nucleoside binding;GO:0003676//nucleic acid binding;GO:0043167//ion binding;GO:0032550//purine ribonucleoside binding…	GO:0002697//regulation of immune effector process;GO:0051239//regulation of multicellular organismal process;GO:1902531//regulation of intracellular signal transduction;GO:0051241//negative regulation of multicellular organismal process;GO:0043900//regulation of multi-organism process;GO:0048523//negative regulation of cellular process;GO:0050789//regulation of biological process;GO:0031348//nega…
ncbi_105070135	LOC105070135	ubiquinol-cytochrome-c reductase complex assembly factor 3 [Vicugna pacos]	-	-	-	-	-	-	-
ncbi_105080102	CCR10	C-C chemokine receptor type 10 [Camelus bactrianus]	Environmental Information Processing;Organismal Systems	Signaling molecules and interaction;Immune system	ko04060//Cytokine-cytokine receptor interaction;ko04062//Chemokine signaling pathway;ko04672//Intestinal immune network for IgA production	K04185	GO:0044425//membrane part;GO:0005623//cell;GO:0031224//intrinsic component of membrane;GO:0016020//membrane;GO:0044464//cell part	GO:0004930//G-protein coupled receptor activity;GO:0001637//G-protein coupled chemoattractant receptor activity;GO:0004871//signal transducer activity;GO:0008528//G-protein coupled peptide receptor activity;GO:0004950//chemokine receptor activity;GO:0099600//transmembrane receptor activity;GO:0004888//transmembrane signaling receptor activity;GO:0060089//molecular transducer activity;GO:0004896//…	GO:0051480//regulation of cytosolic calcium ion concentration;GO:0044700//single organism signaling;GO:0007166//cell surface receptor signaling pathway;GO:0065007//biological regulation;GO:0007165//signal transduction;GO:0071310//cellular response to organic substance;GO:0050896//response to stimulus;GO:0019725//cellular homeostasis;GO:0050794//regulation of cellular process;GO:0065008//regulatio…
ncbi_105071200	SCNN1D	amiloride-sensitive sodium channel subunit delta [Camelus bactrianus]	-	-	-	-	GO:0016020//membrane	GO:0008324//cation transmembrane transporter activity;GO:0022890//inorganic cation transmembrane transporter activity;GO:0015077//monovalent inorganic cation transmembrane transporter activity;GO:0015267//channel activity;GO:0005216//ion channel activity;GO:0022857//transmembrane transporter activity;GO:0046873//metal ion transmembrane transporter activity;GO:0022891//substrate-specific transmemb…	GO:0051234//establishment of localization;GO:0006810//transport;GO:0006812//cation transport;GO:0044765//single-organism transport;GO:0006814//sodium ion transport;GO:0015672//monovalent inorganic cation transport;GO:1902578//single-organism localization;GO:0044699//single-organism process;GO:0051179//localization;GO:0030001//metal ion transport;GO:0006811//ion transport
ncbi_105070153	LOC105070153	solute carrier family 22 member 6-like	-	-	-	-	GO:0031224//intrinsic component of membrane;GO:0016020//membrane;GO:0044425//membrane part;GO:0016021//integral component of membrane	GO:0005215//transporter activity;GO:0022804//active transmembrane transporter activity;GO:0015301//anion:anion antiporter activity;GO:0022857//transmembrane transporter activity;GO:0015297//antiporter activity;GO:0015075//ion transmembrane transporter activity;GO:0015291//secondary active transmembrane transporter activity;GO:0008509//anion transmembrane transporter activity;GO:0022892//substrate…	GO:0006810//transport;GO:1902578//single-organism localization;GO:0071702//organic substance transport;GO:0006811//ion transport;GO:0015711//organic anion transport;GO:0009987//cellular process;GO:0003014//renal system process;GO:0051179//localization;GO:0046942//carboxylic acid transport;GO:0015849//organic acid transport;GO:0044699//single-organism process;GO:0051234//establishment of localizat…
ncbi_105067817	CD3G	T-cell surface glycoprotein CD3 gamma chain	Organismal Systems	Immune system	ko04660//T cell receptor signaling pathway;ko04640//Hematopoietic cell lineage	K06452	GO:0098796//membrane protein complex;GO:0044425//membrane part;GO:0043234//protein complex;GO:0044464//cell part;GO:0031224//intrinsic component of membrane;GO:0043235//receptor complex;GO:0032991//macromolecular complex;GO:0071944//cell periphery;GO:0005623//cell;GO:0016020//membrane;GO:0042101//T cell receptor complex;GO:0044459//plasma membrane part;GO:0098802//plasma membrane receptor complex…	GO:0005488//binding;GO:0046983//protein dimerization activity;GO:0005515//protein binding	GO:0050789//regulation of biological process;GO:0009987//cellular process;GO:0008104//protein localization;GO:0007165//signal transduction;GO:0044700//single organism signaling;GO:0007154//cell communication;GO:0043067//regulation of programmed cell death;GO:0033036//macromolecule localization;GO:0044763//single-organism cellular process;GO:0042981//regulation of apoptotic process;GO:0051179//loc…
ncbi_105080128	CNP	tetratricopeptide repeat protein 25 [Camelus ferus]	-	-	-	-	-	-	-
ncbi_105069832	NPPC	C-type natriuretic peptide [Camelus bactrianus]	Organismal Systems	Circulatory system	ko04270//Vascular smooth muscle contraction	K12336	GO:0005576//extracellular region;GO:0044421//extracellular region part;GO:0012505//endomembrane system;GO:0044464//cell part;GO:0005623//cell	GO:0005515//protein binding;GO:0046983//protein dimerization activity;GO:0005102//receptor binding;GO:0005179//hormone activity;GO:0005488//binding;GO:0051427//hormone receptor binding	GO:0035150//regulation of tube size;GO:0006725//cellular aromatic compound metabolic process;GO:0051173//positive regulation of nitrogen compound metabolic process;GO:0030154//cell differentiation;GO:0051216//cartilage development;GO:0002062//chondrocyte differentiation;GO:0032502//developmental process;GO:0007166//cell surface receptor signaling pathway;GO:1901137//carbohydrate derivative biosyn…
ncbi_105067810	IFT46	intraflagellar transport protein 46 homolog	-	-	-	-	-	-	-
ncbi_105067317	FAM214B	protein FAM214B	-	-	-	-	-	-	-
ncbi_105076452	ACP2	lysosomal acid phosphatase	Metabolism;Cellular Processes	Global and Overview;Transport and catabolism	ko01100//Metabolic pathways;ko04142//Lysosome	K14410	GO:0043227//membrane-bounded organelle;GO:0044446//intracellular organelle part;GO:0005775//vacuolar lumen;GO:0043233//organelle lumen;GO:0031224//intrinsic component of membrane;GO:0031974//membrane-enclosed lumen;GO:0044464//cell part;GO:0098805//whole membrane;GO:0005773//vacuole;GO:0098588//bounding membrane of organelle;GO:0016020//membrane;GO:0070013//intracellular organelle lumen;GO:000562…	GO:0003824//catalytic activity;GO:0016791//phosphatase activity;GO:0016787//hydrolase activity;GO:0042578//phosphoric ester hydrolase activity;GO:0016788//hydrolase activity, acting on ester bonds	GO:0009987//cellular process;GO:0032502//developmental process;GO:0008152//metabolic process;GO:0007275//multicellular organism development;GO:0071840//cellular component organization or biogenesis;GO:0044699//single-organism process;GO:0006996//organelle organization;GO:0044237//cellular metabolic process;GO:0032501//multicellular organismal process;GO:0044767//single-organism developmental proc…
ncbi_105068658	BEND2	BEN domain-containing protein 2 [Camelus bactrianus]	-	-	-	-	-	-	-
ncbi_105082173	LRRTM2	leucine-rich repeat transmembrane neuronal protein 2	-	-	-	-	-	-	GO:0050803//regulation of synapse structure or activity;GO:0010646//regulation of cell communication;GO:0048167//regulation of synaptic plasticity;GO:0071840//cellular component organization or biogenesis;GO:0065007//biological regulation;GO:0050789//regulation of biological process;GO:0009987//cellular process;GO:0023051//regulation of signaling;GO:0016043//cellular component organization;GO:005…
ncbi_105066532	PUS10	pseudouridylate synthase 10 [Equus caballus]	-	-	-	-	-	GO:0097159//organic cyclic compound binding;GO:0003824//catalytic activity;GO:0003676//nucleic acid binding;GO:0016866//intramolecular transferase activity;GO:1901363//heterocyclic compound binding;GO:0016853//isomerase activity;GO:0005488//binding	GO:0044238//primary metabolic process;GO:0043170//macromolecule metabolic process;GO:0006807//nitrogen compound metabolic process;GO:0090304//nucleic acid metabolic process;GO:0008152//metabolic process;GO:0016070//RNA metabolic process;GO:0034641//cellular nitrogen compound metabolic process;GO:0009987//cellular process;GO:0046483//heterocycle metabolic process;GO:0071704//organic substance meta…
ncbi_105070580	SCARF2	scavenger receptor class F member 2, partial [Camelus bactrianus]	-	-	-	-	GO:0030054//cell junction;GO:0005912//adherens junction;GO:0005924//cell-substrate adherens junction;GO:0070161//anchoring junction;GO:0030055//cell-substrate junction	-	GO:0006810//transport;GO:0016192//vesicle-mediated transport;GO:0007155//cell adhesion;GO:0051234//establishment of localization;GO:0006897//endocytosis;GO:0022610//biological adhesion;GO:0051179//localization;GO:0098609//cell-cell adhesion;GO:0098742//cell-cell adhesion via plasma-membrane adhesion molecules
ncbi_105071087	CDCA3	cell division cycle-associated protein 3	-	-	-	-	-	-	-
ncbi_105067806	DDX6	probable ATP-dependent RNA helicase DDX6 [Canis lupus familiaris]	Genetic Information Processing	Folding, sorting and degradation	ko03018//RNA degradation	K12614	GO:0030529//intracellular ribonucleoprotein complex;GO:1990904//ribonucleoprotein complex;GO:0043232//intracellular non-membrane-bounded organelle;GO:0035770//ribonucleoprotein granule;GO:0005622//intracellular;GO:0043227//membrane-bounded organelle;GO:0005737//cytoplasm;GO:0005623//cell;GO:0044424//intracellular part;GO:0036464//cytoplasmic ribonucleoprotein granule;GO:0032991//macromolecular co…	GO:0032550//purine ribonucleoside binding;GO:0017111//nucleoside-triphosphatase activity;GO:0016787//hydrolase activity;GO:0016817//hydrolase activity, acting on acid anhydrides;GO:0005488//binding;GO:1901363//heterocyclic compound binding;GO:0032549//ribonucleoside binding;GO:0036094//small molecule binding;GO:0001882//nucleoside binding;GO:0097159//organic cyclic compound binding;GO:0003676//nu…	GO:0016043//cellular component organization;GO:0065003//macromolecular complex assembly;GO:0034622//cellular macromolecular complex assembly;GO:0009987//cellular process;GO:0022618//ribonucleoprotein complex assembly;GO:0022613//ribonucleoprotein complex biogenesis;GO:0043933//macromolecular complex subunit organization;GO:0022607//cellular component assembly;GO:0044085//cellular component biogen…
ncbi_105071061	VWA1	von Willebrand factor A domain-containing protein 1, partial [Camelus ferus]	-	-	-	-	GO:0044421//extracellular region part;GO:0044464//cell part;GO:0032991//macromolecular complex;GO:0005576//extracellular region;GO:0043226//organelle;GO:0044424//intracellular part;GO:1990904//ribonucleoprotein complex;GO:0044420//extracellular matrix component;GO:0031982//vesicle;GO:0043227//membrane-bounded organelle;GO:0005623//cell;GO:0031012//extracellular matrix;GO:0005622//intracellular;GO…	GO:0005488//binding;GO:0005515//protein binding	GO:0043062//extracellular structure organization;GO:0043170//macromolecule metabolic process;GO:0044763//single-organism cellular process;GO:0007610//behavior;GO:0071840//cellular component organization or biogenesis;GO:0071704//organic substance metabolic process;GO:0044708//single-organism behavior;GO:0010467//gene expression;GO:0016043//cellular component organization;GO:0044699//single-organi…
ncbi_105067811	TMEM25	transmembrane protein 25	-	-	-	-	GO:0031224//intrinsic component of membrane;GO:0044425//membrane part;GO:0016020//membrane	-	-
ncbi_105066531	REL	proto-oncogene c-Rel [Camelus bactrianus]	Environmental Information Processing	Signal transduction	ko04014//Ras signaling pathway	K09254	-	-	-
ncbi_105075937	TENM1	teneurin-1	-	-	-	-	GO:0005623//cell;GO:0005737//cytoplasm;GO:0031224//intrinsic component of membrane;GO:0005622//intracellular;GO:0044444//cytoplasmic part;GO:0016021//integral component of membrane;GO:0044464//cell part;GO:0016020//membrane;GO:0044424//intracellular part;GO:0044425//membrane part	GO:0005515//protein binding;GO:0005488//binding;GO:0046983//protein dimerization activity	GO:0032271//regulation of protein polymerization;GO:0060255//regulation of macromolecule metabolic process;GO:0032535//regulation of cellular component size;GO:0043408//regulation of MAPK cascade;GO:0001934//positive regulation of protein phosphorylation;GO:0065009//regulation of molecular function;GO:0051493//regulation of cytoskeleton organization;GO:0043405//regulation of MAP kinase activity;G…
ncbi_105071103	GAPDH	glyceraldehyde-3-phosphate dehydrogenase [Camelus bactrianus]	Environmental Information Processing;Metabolism	Carbohydrate metabolism;Signal transduction;Global and Overview	ko01100//Metabolic pathways;ko01110//Biosynthesis of secondary metabolites;ko01130//Biosynthesis of antibiotics;ko01120//Microbial metabolism in diverse environments;ko01200//Carbon metabolism;ko04066//HIF-1 signaling pathway;ko01230//Biosynthesis of amino acids;ko00010//Glycolysis / Gluconeogenesis	K00134	GO:0043229//intracellular organelle;GO:0005856//cytoskeleton;GO:0043226//organelle;GO:0005623//cell;GO:0043228//non-membrane-bounded organelle;GO:0031988//membrane-bounded vesicle;GO:0044444//cytoplasmic part;GO:0031982//vesicle;GO:0032991//macromolecular complex;GO:0044424//intracellular part;GO:0043231//intracellular membrane-bounded organelle;GO:0005622//intracellular;GO:0043232//intracellular…	GO:0003824//catalytic activity;GO:0005488//binding;GO:0015631//tubulin binding;GO:0016769//transferase activity, transferring nitrogenous groups;GO:0000166//nucleotide binding;GO:0016740//transferase activity;GO:0016903//oxidoreductase activity, acting on the aldehyde or oxo group of donors;GO:1901363//heterocyclic compound binding;GO:0036094//small molecule binding;GO:0005515//protein binding;GO…	GO:0017014//protein nitrosylation;GO:0080090//regulation of primary metabolic process;GO:0065008//regulation of biological quality;GO:0010556//regulation of macromolecule biosynthetic process;GO:0034248//regulation of cellular amide metabolic process;GO:0019222//regulation of metabolic process;GO:2000112//regulation of cellular macromolecule biosynthetic process;GO:0005975//carbohydrate metabolic…
ncbi_105076448	MADD	MAP kinase-activating death domain protein	-	-	-	-	GO:0044425//membrane part;GO:0016020//membrane;GO:0031224//intrinsic component of membrane	-	GO:0023052//signaling;GO:0050789//regulation of biological process;GO:0006915//apoptotic process;GO:0048519//negative regulation of biological process;GO:0065007//biological regulation;GO:0042981//regulation of apoptotic process;GO:0007165//signal transduction;GO:0023051//regulation of signaling;GO:0050794//regulation of cellular process;GO:0044763//single-organism cellular process;GO:0008219//ce…
ncbi_105071095	PIANP	PILR alpha-associated neural protein [Camelus bactrianus]	-	-	-	-	-	-	-
ncbi_105080080	BRCA1	breast cancer type 1 susceptibility protein	Genetic Information Processing;Environmental Information Processing	Folding, sorting and degradation;Replication and repair;Signal transduction	ko04151//PI3K-Akt signaling pathway;ko04151//PI3K-Akt signaling pathway;ko04120//Ubiquitin mediated proteolysis;ko04120//Ubiquitin mediated proteolysis;ko03460//Fanconi anemia pathway;ko03460//Fanconi anemia pathway	K10605	GO:0044464//cell part;GO:0043232//intracellular non-membrane-bounded organelle;GO:0070013//intracellular organelle lumen;GO:0043227//membrane-bounded organelle;GO:0000228//nuclear chromosome;GO:1902494//catalytic complex;GO:0005634//nucleus;GO:0005623//cell;GO:0043234//protein complex;GO:0000152//nuclear ubiquitin ligase complex;GO:0000151//ubiquitin ligase complex;GO:0032991//macromolecular comp…	GO:0046914//transition metal ion binding;GO:0043167//ion binding;GO:0000975//regulatory region DNA binding;GO:0019787//ubiquitin-like protein transferase activity;GO:0005515//protein binding;GO:0001067//regulatory region nucleic acid binding;GO:0003676//nucleic acid binding;GO:1901363//heterocyclic compound binding;GO:0044389//ubiquitin-like protein ligase binding;GO:0043169//cation binding;GO:00…	GO:2001141//regulation of RNA biosynthetic process;GO:2000756//regulation of peptidyl-lysine acetylation;GO:0043412//macromolecule modification;GO:1903320//regulation of protein modification by small protein conjugation or removal;GO:0051128//regulation of cellular component organization;GO:0010468//regulation of gene expression;GO:0044267//cellular protein metabolic process;GO:0045765//regulatio…
ncbi_105082165	FAM53C	protein FAM53C [Camelus ferus]	-	-	-	-	-	-	-
ncbi_105071201	TNFRSF18	tumor necrosis factor receptor superfamily member 18 [Camelus bactrianus]	Environmental Information Processing	Signaling molecules and interaction	ko04060//Cytokine-cytokine receptor interaction	K05154	GO:0044459//plasma membrane part;GO:0005623//cell;GO:0005886//plasma membrane;GO:0044425//membrane part;GO:0016020//membrane;GO:0071944//cell periphery;GO:0044464//cell part	-	-
ncbi_105070138	BSCL2	seipin	-	-	-	-	-	-	-
ncbi_105080129	ACLY	ATP-citrate synthase	Metabolism	Carbohydrate metabolism;Global and Overview	ko01100//Metabolic pathways;ko01110//Biosynthesis of secondary metabolites;ko01130//Biosynthesis of antibiotics;ko01120//Microbial metabolism in diverse environments;ko00020//Citrate cycle (TCA cycle)	K01648	GO:0044424//intracellular part;GO:0043229//intracellular organelle;GO:0031981//nuclear lumen;GO:0043234//protein complex;GO:0044428//nuclear part;GO:0032991//macromolecular complex;GO:0031982//vesicle;GO:0043226//organelle;GO:0044444//cytoplasmic part;GO:0005623//cell;GO:0005622//intracellular;GO:0016020//membrane;GO:0031988//membrane-bounded vesicle;GO:0043227//membrane-bounded organelle;GO:0070…	GO:0016877//ligase activity, forming carbon-sulfur bonds;GO:0001883//purine nucleoside binding;GO:0097367//carbohydrate derivative binding;GO:0016746//transferase activity, transferring acyl groups;GO:1901363//heterocyclic compound binding;GO:0016405//CoA-ligase activity;GO:0046912//transferase activity, transferring acyl groups, acyl groups converted into alkyl on transfer;GO:0016740//transferas…	GO:0006639//acylglycerol metabolic process;GO:0046486//glycerolipid metabolic process;GO:0055114//oxidation-reduction process;GO:0015980//energy derivation by oxidation of organic compounds;GO:0050789//regulation of biological process;GO:0009987//cellular process;GO:0044281//small molecule metabolic process;GO:0009893//positive regulation of metabolic process;GO:0006793//phosphorus metabolic proc…
ncbi_105071203	RNF223	RING finger protein 223 [Camelus bactrianus]	-	-	-	-	-	-	-
ncbi_105076442	CELF1	CUGBP Elav-like family member 1	-	-	-	-	GO:0005623//cell;GO:0043227//membrane-bounded organelle;GO:0043226//organelle;GO:0005622//intracellular;GO:0043229//intracellular organelle;GO:0043231//intracellular membrane-bounded organelle;GO:0044464//cell part;GO:0044424//intracellular part	GO:0097159//organic cyclic compound binding;GO:0003723//RNA binding;GO:1901363//heterocyclic compound binding;GO:0005515//protein binding;GO:0044822//poly(A) RNA binding;GO:0005488//binding;GO:0003676//nucleic acid binding	GO:0032501//multicellular organismal process;GO:0050793//regulation of developmental process;GO:0019953//sexual reproduction;GO:0007276//gamete generation;GO:0050789//regulation of biological process;GO:0022613//ribonucleoprotein complex biogenesis;GO:0044085//cellular component biogenesis;GO:0043933//macromolecular complex subunit organization;GO:0007281//germ cell development;GO:0065007//biolog…
ncbi_105080084	RUNDC1	RUN domain-containing protein 1	-	-	-	-	-	-	-
ncbi_105076453	DDB2	LOW QUALITY PROTEIN: DNA damage-binding protein 2 [Camelus bactrianus]	Cellular Processes;Genetic Information Processing	Cell growth and death;Folding, sorting and degradation;Replication and repair	ko04120//Ubiquitin mediated proteolysis;ko04115//p53 signaling pathway;ko03420//Nucleotide excision repair	K10140	GO:1902494//catalytic complex;GO:0005622//intracellular;GO:0044424//intracellular part;GO:0043229//intracellular organelle;GO:0044464//cell part;GO:0080008//Cul4-RING E3 ubiquitin ligase complex;GO:0005623//cell;GO:0032991//macromolecular complex;GO:0043227//membrane-bounded organelle;GO:1990234//transferase complex;GO:0000151//ubiquitin ligase complex;GO:0043231//intracellular membrane-bounded o…	GO:1901363//heterocyclic compound binding;GO:0005488//binding;GO:0003676//nucleic acid binding;GO:0019787//ubiquitin-like protein transferase activity;GO:0097159//organic cyclic compound binding;GO:0003824//catalytic activity;GO:0003677//DNA binding;GO:0016740//transferase activity	GO:1901360//organic cyclic compound metabolic process;GO:0009628//response to abiotic stimulus;GO:0090304//nucleic acid metabolic process;GO:0044238//primary metabolic process;GO:0071840//cellular component organization or biogenesis;GO:0043412//macromolecule modification;GO:0006325//chromatin organization;GO:0006950//response to stress;GO:0016043//cellular component organization;GO:0006974//cell…
ncbi_105067816	UBE4A	ubiquitin conjugation factor E4 A [Camelus ferus]	Genetic Information Processing	Folding, sorting and degradation	ko04120//Ubiquitin mediated proteolysis	K10596	GO:0005622//intracellular;GO:0044424//intracellular part;GO:0044464//cell part;GO:0005623//cell	GO:0004842//ubiquitin-protein transferase activity;GO:0003824//catalytic activity;GO:0016740//transferase activity;GO:0061630//ubiquitin protein ligase activity;GO:0019787//ubiquitin-like protein transferase activity;GO:0061659//ubiquitin-like protein ligase activity	GO:0019941//modification-dependent protein catabolic process;GO:0008152//metabolic process;GO:0009987//cellular process;GO:0044267//cellular protein metabolic process;GO:0043632//modification-dependent macromolecule catabolic process;GO:0036211//protein modification process;GO:0019538//protein metabolic process;GO:0071704//organic substance metabolic process;GO:0070647//protein modification by sm…
ncbi_105080086	PTGES3L	Prostaglandin E synthase 3 [Pteropus alecto]	-	-	-	-	-	GO:0001883//purine nucleoside binding;GO:0016874//ligase activity;GO:0097159//organic cyclic compound binding;GO:0036094//small molecule binding;GO:0032549//ribonucleoside binding;GO:0005488//binding;GO:0003824//catalytic activity;GO:0004812//aminoacyl-tRNA ligase activity;GO:0016875//ligase activity, forming carbon-oxygen bonds;GO:0001882//nucleoside binding;GO:0032550//purine ribonucleoside bin…	GO:0044249//cellular biosynthetic process;GO:0044710//single-organism metabolic process;GO:0009987//cellular process;GO:0016070//RNA metabolic process;GO:0071704//organic substance metabolic process;GO:0044763//single-organism cellular process;GO:0008152//metabolic process;GO:0044699//single-organism process;GO:0043170//macromolecule metabolic process;GO:0044267//cellular protein metabolic proces…
ncbi_105079088	TRPC5	short transient receptor potential channel 5 [Camelus ferus]	-	-	-	-	-	-	-
ncbi_105080100	EZH1	histone-lysine N-methyltransferase EZH1	-	-	-	-	GO:0031974//membrane-enclosed lumen;GO:0044428//nuclear part;GO:0044446//intracellular organelle part;GO:0031981//nuclear lumen;GO:0043229//intracellular organelle;GO:0005634//nucleus;GO:0043227//membrane-bounded organelle;GO:0070013//intracellular organelle lumen;GO:0043226//organelle;GO:0031519//PcG protein complex;GO:0044424//intracellular part;GO:0043231//intracellular membrane-bounded organe…	GO:0018024//histone-lysine N-methyltransferase activity;GO:0005488//binding;GO:0016740//transferase activity;GO:0016279//protein-lysine N-methyltransferase activity;GO:0003824//catalytic activity;GO:0008276//protein methyltransferase activity;GO:0008170//N-methyltransferase activity;GO:0042054//histone methyltransferase activity;GO:0016741//transferase activity, transferring one-carbon groups;GO:…	GO:0010468//regulation of gene expression;GO:0019222//regulation of metabolic process;GO:0009889//regulation of biosynthetic process;GO:0051252//regulation of RNA metabolic process;GO:0018193//peptidyl-amino acid modification;GO:0065007//biological regulation;GO:0036211//protein modification process;GO:0044699//single-organism process;GO:0008213//protein alkylation;GO:0009987//cellular process;GO…
ncbi_105080092	PSME3	proteasome activator complex subunit 3 [Mus musculus]	Organismal Systems;Genetic Information Processing	Folding, sorting and degradation;Immune system	ko04612//Antigen processing and presentation;ko03050//Proteasome	K06698	GO:0044444//cytoplasmic part;GO:0005634//nucleus;GO:0070013//intracellular organelle lumen;GO:0044464//cell part;GO:0044422//organelle part;GO:0032991//macromolecular complex;GO:0005623//cell;GO:0043227//membrane-bounded organelle;GO:0043231//intracellular membrane-bounded organelle;GO:0043234//protein complex;GO:0044446//intracellular organelle part;GO:0044428//nuclear part;GO:0043229//intracell…	GO:0098772//molecular function regulator;GO:0005488//binding;GO:0061135//endopeptidase regulator activity;GO:0005515//protein binding;GO:0030234//enzyme regulator activity;GO:0061134//peptidase regulator activity	GO:0065009//regulation of molecular function;GO:0002429//immune response-activating cell surface receptor signaling pathway;GO:0044763//single-organism cellular process;GO:0008219//cell death;GO:0022402//cell cycle process;GO:0051320//S phase;GO:0051704//multi-organism process;GO:0010952//positive regulation of peptidase activity;GO:0044772//mitotic cell cycle phase transition;GO:0042981//regulat…
ncbi_105068642	REPS2	ralBP1-associated Eps domain-containing protein 2	-	-	-	-	-	-	-
ncbi_105067311	KIAA1045	PHD finger protein 24	-	-	-	-	-	-	-
ncbi_105081296	LOC105081296	melanoma-associated antigen B16 [Camelus ferus]	-	-	-	-	-	-	-
ncbi_105067797	CCDC84	coiled-coil domain-containing protein 84 [Camelus bactrianus]	-	-	-	-	-	-	-
ncbi_105071052	NADK	NAD kinase	Metabolism	Global and Overview;Metabolism of cofactors and vitamins	ko01100//Metabolic pathways;ko00760//Nicotinate and nicotinamide metabolism	K00858	-	GO:0016772//transferase activity, transferring phosphorus-containing groups;GO:0016740//transferase activity;GO:0003824//catalytic activity	GO:0006739//NADP metabolic process;GO:0006807//nitrogen compound metabolic process;GO:0008152//metabolic process;GO:0019637//organophosphate metabolic process;GO:0006753//nucleoside phosphate metabolic process;GO:0072524//pyridine-containing compound metabolic process;GO:0044710//single-organism metabolic process;GO:0051186//cofactor metabolic process;GO:0071704//organic substance metabolic proce…
ncbi_105080103	LOC105080103	tubulin gamma-1 chain [Camelus bactrianus]	-	-	-	-	GO:0044444//cytoplasmic part;GO:0005874//microtubule;GO:0044450//microtubule organizing center part;GO:0044464//cell part;GO:0044446//intracellular organelle part;GO:0005634//nucleus;GO:0043232//intracellular non-membrane-bounded organelle;GO:0043229//intracellular organelle;GO:0005929//cilium;GO:0012505//endomembrane system;GO:0072372//primary cilium;GO:0044424//intracellular part;GO:0005856//cy…	GO:0016787//hydrolase activity;GO:0001883//purine nucleoside binding;GO:0005198//structural molecule activity;GO:0032550//purine ribonucleoside binding;GO:0016818//hydrolase activity, acting on acid anhydrides, in phosphorus-containing anhydrides;GO:0016817//hydrolase activity, acting on acid anhydrides;GO:0017111//nucleoside-triphosphatase activity;GO:0003824//catalytic activity;GO:0001882//nucl…	GO:0044085//cellular component biogenesis;GO:0007017//microtubule-based process;GO:0006461//protein complex assembly;GO:0070271//protein complex biogenesis;GO:0034622//cellular macromolecular complex assembly;GO:0007010//cytoskeleton organization;GO:0000278//mitotic cell cycle;GO:0009987//cellular process;GO:0044763//single-organism cellular process;GO:0000226//microtubule cytoskeleton organizati…
ncbi_105071085	USP5	ubiquitin carboxyl-terminal hydrolase 5	-	-	-	-	-	GO:0070011//peptidase activity, acting on L-amino acid peptides;GO:0046914//transition metal ion binding;GO:0043169//cation binding;GO:0008233//peptidase activity;GO:0008238//exopeptidase activity;GO:0046872//metal ion binding;GO:0016787//hydrolase activity;GO:0043167//ion binding;GO:0003824//catalytic activity;GO:0005488//binding	GO:0009893//positive regulation of metabolic process;GO:0070647//protein modification by small protein conjugation or removal;GO:0019538//protein metabolic process;GO:0043412//macromolecule modification;GO:0009894//regulation of catabolic process;GO:0019222//regulation of metabolic process;GO:0050794//regulation of cellular process;GO:0051603//proteolysis involved in cellular protein catabolic pr…
ncbi_105080118	STAT5B	signal transducer and activator of transcription 5B	Organismal Systems;Environmental Information Processing	Signal transduction;Endocrine system;Immune system	ko04062//Chemokine signaling pathway;ko04062//Chemokine signaling pathway;ko04630//Jak-STAT signaling pathway;ko04630//Jak-STAT signaling pathway;ko04012//ErbB signaling pathway;ko04012//ErbB signaling pathway;ko04917//Prolactin signaling pathway;ko04917//Prolactin signaling pathway	K11224	GO:0043231//intracellular membrane-bounded organelle;GO:0044424//intracellular part;GO:0005623//cell;GO:0043227//membrane-bounded organelle;GO:0044464//cell part;GO:0005622//intracellular;GO:0043226//organelle;GO:0043229//intracellular organelle	GO:0051427//hormone receptor binding;GO:0000976//transcription regulatory region sequence-specific DNA binding;GO:0060089//molecular transducer activity;GO:0005488//binding;GO:0003676//nucleic acid binding;GO:0019899//enzyme binding;GO:1901363//heterocyclic compound binding;GO:0035257//nuclear hormone receptor binding;GO:0001071//nucleic acid binding transcription factor activity;GO:0035258//ster…	GO:0048513//animal organ development;GO:0035556//intracellular signal transduction;GO:0002696//positive regulation of leukocyte activation;GO:0009719//response to endogenous stimulus;GO:0045577//regulation of B cell differentiation;GO:0045621//positive regulation of lymphocyte differentiation;GO:0002694//regulation of leukocyte activation;GO:0044237//cellular metabolic process;GO:0032845//negativ…
ncbi_105076461	ZNF408	zinc finger protein 408 [Camelus bactrianus]	-	-	-	-	-	GO:0005515//protein binding;GO:0005488//binding;GO:0043169//cation binding;GO:0043167//ion binding	-
ncbi_105070543	UFD1L	ubiquitin fusion degradation protein 1 homolog [Camelus bactrianus]	Genetic Information Processing	Folding, sorting and degradation	ko04141//Protein processing in endoplasmic reticulum	K14016	GO:0044464//cell part;GO:0044424//intracellular part;GO:0005623//cell;GO:0005622//intracellular	-	GO:0044248//cellular catabolic process;GO:0006508//proteolysis;GO:0043632//modification-dependent macromolecule catabolic process;GO:0044237//cellular metabolic process;GO:0008152//metabolic process;GO:0044267//cellular protein metabolic process;GO:0030163//protein catabolic process;GO:0009987//cellular process;GO:0044265//cellular macromolecule catabolic process;GO:0009056//catabolic process;GO:…
ncbi_105067786	PDZD3	Na(+)/H(+) exchange regulatory cofactor NHE-RF4	-	-	-	-	GO:0005622//intracellular;GO:0044444//cytoplasmic part;GO:0016020//membrane;GO:0032991//macromolecular complex;GO:0042995//cell projection;GO:0044464//cell part;GO:0044424//intracellular part;GO:0005623//cell;GO:0005737//cytoplasm	GO:0005488//binding;GO:0004857//enzyme inhibitor activity;GO:0098772//molecular function regulator;GO:0030234//enzyme regulator activity;GO:0005515//protein binding;GO:0016247//channel regulator activity;GO:0016248//channel inhibitor activity	GO:1902578//single-organism localization;GO:0007154//cell communication;GO:0044765//single-organism transport;GO:0042221//response to chemical;GO:0048519//negative regulation of biological process;GO:0045936//negative regulation of phosphate metabolic process;GO:0044700//single organism signaling;GO:0051172//negative regulation of nitrogen compound metabolic process;GO:0019935//cyclic-nucleotide-…
ncbi_105080133	KLHL10	kelch-like protein 10	-	-	-	-	GO:0044424//intracellular part;GO:0005622//intracellular;GO:0005623//cell;GO:0044464//cell part	GO:0005488//binding	GO:0019538//protein metabolic process;GO:0007275//multicellular organism development;GO:0022412//cellular process involved in reproduction in multicellular organism;GO:0048731//system development;GO:0048871//multicellular organismal homeostasis;GO:0008406//gonad development;GO:0044237//cellular metabolic process;GO:0044702//single organism reproductive process;GO:0048806//genitalia development;GO…
ncbi_105067818	CD3D	T-cell surface glycoprotein CD3 delta chain [Camelus bactrianus]	Organismal Systems	Immune system	ko04660//T cell receptor signaling pathway;ko04640//Hematopoietic cell lineage	K06450	GO:0044424//intracellular part;GO:0098802//plasma membrane receptor complex;GO:0098797//plasma membrane protein complex;GO:0005623//cell;GO:0098796//membrane protein complex;GO:0016020//membrane;GO:0005886//plasma membrane;GO:0032991//macromolecular complex;GO:0042101//T cell receptor complex;GO:0044464//cell part;GO:0071944//cell periphery;GO:0005622//intracellular;GO:0044459//plasma membrane pa…	GO:0038023//signaling receptor activity;GO:0046983//protein dimerization activity;GO:0000988//transcription factor activity, protein binding;GO:0004872//receptor activity;GO:0005515//protein binding;GO:0004871//signal transducer activity;GO:0005488//binding;GO:0060089//molecular transducer activity;GO:0000989//transcription factor activity, transcription factor binding;GO:0003712//transcription c…	GO:1903506//regulation of nucleic acid-templated transcription;GO:0051716//cellular response to stimulus;GO:0002376//immune system process;GO:0023052//signaling;GO:0002764//immune response-regulating signaling pathway;GO:0048731//system development;GO:0007154//cell communication;GO:0007165//signal transduction;GO:0046649//lymphocyte activation;GO:0031294//lymphocyte costimulation;GO:0050867//posi…
ncbi_105075055	LOC105075055	plexin-C1-like, partial [Camelus bactrianus]	Organismal Systems	Development	ko04360//Axon guidance	K06572	GO:0044425//membrane part;GO:0044464//cell part;GO:0031224//intrinsic component of membrane;GO:0005623//cell;GO:0016020//membrane	-	GO:0032501//multicellular organismal process;GO:0044699//single-organism process;GO:0050789//regulation of biological process;GO:0044707//single-multicellular organism process;GO:0050794//regulation of cellular process;GO:0065007//biological regulation
ncbi_105071076	B3GALT6	beta-1,3-galactosyltransferase 6, partial [Camelus bactrianus]	Metabolism	Global and Overview;Glycan biosynthesis and metabolism	ko01100//Metabolic pathways;ko00534//Glycosaminoglycan biosynthesis - heparan sulfate / heparin;ko00532//Glycosaminoglycan biosynthesis - chondroitin sulfate / dermatan sulfate	K00734	GO:0098791//Golgi subcompartment;GO:0005622//intracellular;GO:0044422//organelle part;GO:0016020//membrane;GO:0005623//cell;GO:0043229//intracellular organelle;GO:0098588//bounding membrane of organelle;GO:0043227//membrane-bounded organelle;GO:0044464//cell part;GO:0044446//intracellular organelle part;GO:0044431//Golgi apparatus part;GO:0005737//cytoplasm;GO:0044425//membrane part;GO:0044424//i…	GO:0035250//UDP-galactosyltransferase activity;GO:0016740//transferase activity;GO:0016757//transferase activity, transferring glycosyl groups;GO:0003824//catalytic activity;GO:0008194//UDP-glycosyltransferase activity;GO:0016758//transferase activity, transferring hexosyl groups;GO:0008378//galactosyltransferase activity	GO:0008152//metabolic process;GO:0006029//proteoglycan metabolic process;GO:0044238//primary metabolic process;GO:0009058//biosynthetic process;GO:0006464//cellular protein modification process;GO:0006807//nitrogen compound metabolic process;GO:0009987//cellular process;GO:0044711//single-organism biosynthetic process;GO:0044237//cellular metabolic process;GO:0030203//glycosaminoglycan metabolic …
ncbi_105079103	TMEM31	transmembrane protein 31 [Camelus bactrianus]	-	-	-	-	GO:0044425//membrane part;GO:0031224//intrinsic component of membrane;GO:0016020//membrane	-	-
ncbi_105076454	PACSIN3	protein kinase C and casein kinase substrate in neurons protein 3 [Camelus bactrianus]	-	-	-	-	-	-	-
ncbi_105079089	TCEAL4	transcription elongation factor A protein-like 4	-	-	-	-	-	-	-
ncbi_105074950	LIAS	lipoyl synthase, mitochondrial	Metabolism	Metabolism of cofactors and vitamins;Global and Overview	ko01100//Metabolic pathways;ko00785//Lipoic acid metabolism	K03644	GO:0043227//membrane-bounded organelle;GO:0005623//cell;GO:0043229//intracellular organelle;GO:0005622//intracellular;GO:0044464//cell part;GO:0043231//intracellular membrane-bounded organelle;GO:0043226//organelle;GO:0044424//intracellular part	GO:0005488//binding;GO:0051540//metal cluster binding;GO:0016782//transferase activity, transferring sulfur-containing groups;GO:0043167//ion binding;GO:0043169//cation binding;GO:0003824//catalytic activity;GO:0016783//sulfurtransferase activity;GO:0051536//iron-sulfur cluster binding;GO:0016740//transferase activity	GO:0016053//organic acid biosynthetic process;GO:0019752//carboxylic acid metabolic process;GO:0071704//organic substance metabolic process;GO:0043412//macromolecule modification;GO:0060606//tube closure;GO:0044249//cellular biosynthetic process;GO:0009987//cellular process;GO:0043436//oxoacid metabolic process;GO:0044699//single-organism process;GO:0006950//response to stress;GO:0006633//fatty a…
ncbi_105070560	P2RX6	P2X purinoceptor 6	Environmental Information Processing	Signaling molecules and interaction;Signal transduction	ko04080//Neuroactive ligand-receptor interaction;ko04020//Calcium signaling pathway	K05221	-	-	-
ncbi_105068657	NHS	nance-Horan syndrome protein, partial [Camelus bactrianus]	-	-	-	-	-	-	GO:0044699//single-organism process;GO:0009987//cellular process;GO:0044763//single-organism cellular process;GO:0044767//single-organism developmental process;GO:0048869//cellular developmental process;GO:0032502//developmental process
ncbi_105070119	LOC105070119	mammaglobin-A-like [Camelus bactrianus]	-	-	-	-	-	-	-
ncbi_105070562	LOC105070562	leucine-rich repeat-containing protein 74B-like	-	-	-	-	-	-	-
ncbi_105070561	LOC105070561	Tubulin alpha-3 chain [Myotis davidii]	Cellular Processes	Transport and catabolism;Cellular commiunity	ko04145//Phagosome;ko04540//Gap junction	K07374	GO:0043231//intracellular membrane-bounded organelle;GO:0005623//cell;GO:0005622//intracellular;GO:0042995//cell projection;GO:0043227//membrane-bounded organelle;GO:0043229//intracellular organelle;GO:0044422//organelle part;GO:0005856//cytoskeleton;GO:0043228//non-membrane-bounded organelle;GO:0044446//intracellular organelle part;GO:0005815//microtubule organizing center;GO:0043226//organelle;…	GO:0032550//purine ribonucleoside binding;GO:0005488//binding;GO:0016818//hydrolase activity, acting on acid anhydrides, in phosphorus-containing anhydrides;GO:0003824//catalytic activity;GO:0016817//hydrolase activity, acting on acid anhydrides;GO:0036094//small molecule binding;GO:0097367//carbohydrate derivative binding;GO:0005198//structural molecule activity;GO:0001883//purine nucleoside bin…	GO:0006461//protein complex assembly;GO:0071822//protein complex subunit organization;GO:0034622//cellular macromolecular complex assembly;GO:0009987//cellular process;GO:0022607//cellular component assembly;GO:0044085//cellular component biogenesis;GO:0070271//protein complex biogenesis;GO:0006458//'de novo' protein folding;GO:0044763//single-organism cellular process;GO:0071840//cellular compon…
ncbi_105070548	DGCR14	protein DGCR14 [Camelus bactrianus]	-	-	-	-	GO:0032991//macromolecular complex;GO:0044422//organelle part;GO:0044446//intracellular organelle part;GO:0030529//intracellular ribonucleoprotein complex;GO:0005681//spliceosomal complex;GO:1990904//ribonucleoprotein complex;GO:0044428//nuclear part;GO:0005622//intracellular;GO:0044424//intracellular part;GO:0044464//cell part;GO:0043231//intracellular membrane-bounded organelle;GO:0005623//cell…	-	GO:0032501//multicellular organismal process;GO:0048731//system development;GO:0044707//single-multicellular organism process;GO:0044767//single-organism developmental process;GO:0044699//single-organism process;GO:0048856//anatomical structure development;GO:0007275//multicellular organism development;GO:0032502//developmental process
ncbi_105067802	FOXR1	forkhead box protein R1	-	-	-	-	-	-	-
ncbi_105071080	LOC105071080	LOW QUALITY PROTEIN: protein C10 [Camelus bactrianus]	-	-	-	-	GO:0005622//intracellular;GO:0044464//cell part;GO:0005623//cell;GO:0044424//intracellular part	-	-
ncbi_105071204	LOC105071204	tyrosine-protein phosphatase non-receptor type 6-like [Camelus bactrianus]	Cellular Processes;Environmental Information Processing;Organismal Systems	Immune system;Cellular commiunity;Signal transduction	ko04630//Jak-STAT signaling pathway;ko04650//Natural killer cell mediated cytotoxicity;ko04660//T cell receptor signaling pathway;ko04520//Adherens junction;ko04662//B cell receptor signaling pathway	K05697	GO:0044459//plasma membrane part;GO:0005886//plasma membrane;GO:0043234//protein complex;GO:0043227//membrane-bounded organelle;GO:0042101//T cell receptor complex;GO:0030054//cell junction;GO:0043228//non-membrane-bounded organelle;GO:0044425//membrane part;GO:0043226//organelle;GO:0016020//membrane;GO:0005622//intracellular;GO:0031988//membrane-bounded vesicle;GO:0032991//macromolecular complex…	GO:0016791//phosphatase activity;GO:0004725//protein tyrosine phosphatase activity;GO:0019900//kinase binding;GO:0019904//protein domain specific binding;GO:0005515//protein binding;GO:0042578//phosphoric ester hydrolase activity;GO:0004721//phosphoprotein phosphatase activity;GO:0016788//hydrolase activity, acting on ester bonds;GO:0003824//catalytic activity;GO:0016787//hydrolase activity;GO:00…	GO:0044260//cellular macromolecule metabolic process;GO:0002820//negative regulation of adaptive immune response;GO:0002822//regulation of adaptive immune response based on somatic recombination of immune receptors built from immunoglobulin superfamily domains;GO:0030097//hemopoiesis;GO:1903047//mitotic cell cycle process;GO:0051248//negative regulation of protein metabolic process;GO:1902531//re…
ncbi_105076465	HARBI1	Harbi1 protein [Danio rerio]	-	-	-	-	GO:0043228//non-membrane-bounded organelle;GO:0043227//membrane-bounded organelle;GO:0044424//intracellular part;GO:0043229//intracellular organelle;GO:0043232//intracellular non-membrane-bounded organelle;GO:0015630//microtubule cytoskeleton;GO:0005856//cytoskeleton;GO:0044446//intracellular organelle part;GO:0005623//cell;GO:0044430//cytoskeletal part;GO:0044464//cell part;GO:0005815//microtubu…	GO:0043167//ion binding;GO:0043169//cation binding;GO:0005488//binding;GO:0003824//catalytic activity	GO:0009987//cellular process;GO:0006725//cellular aromatic compound metabolic process;GO:0043170//macromolecule metabolic process;GO:0090304//nucleic acid metabolic process;GO:0044238//primary metabolic process;GO:0046483//heterocycle metabolic process;GO:0034641//cellular nitrogen compound metabolic process;GO:0006139//nucleobase-containing compound metabolic process;GO:0008152//metabolic proces…
ncbi_105082169	KDM3B	lysine-specific demethylase 3B [Camelus ferus]	-	-	-	-	-	-	-
ncbi_105082171	EGR1	LOW QUALITY PROTEIN: early growth response protein 1 [Camelus bactrianus]	-	-	-	-	-	GO:0019899//enzyme binding;GO:0003676//nucleic acid binding;GO:1990837//sequence-specific double-stranded DNA binding;GO:0003677//DNA binding;GO:0001071//nucleic acid binding transcription factor activity;GO:0000976//transcription regulatory region sequence-specific DNA binding;GO:0005488//binding;GO:0000982//transcription factor activity, RNA polymerase II core promoter proximal region sequence-…	GO:0031323//regulation of cellular metabolic process;GO:0044700//single organism signaling;GO:0009725//response to hormone;GO:0060538//skeletal muscle organ development;GO:2000112//regulation of cellular macromolecule biosynthetic process;GO:0030097//hemopoiesis;GO:0007178//transmembrane receptor protein serine/threonine kinase signaling pathway;GO:1901700//response to oxygen-containing compound;…
ncbi_105067322	CD72	B-cell differentiation antigen CD72	Organismal Systems	Immune system	ko04662//B cell receptor signaling pathway	K06504	-	-	-
ncbi_105066536	AHSA2	activator of 90 kDa heat shock protein ATPase homolog 2	-	-	-	-	-	GO:0005488//binding;GO:0005515//protein binding	GO:0051336//regulation of hydrolase activity;GO:0050790//regulation of catalytic activity;GO:0050896//response to stimulus;GO:0065007//biological regulation;GO:0043462//regulation of ATPase activity;GO:0019222//regulation of metabolic process;GO:0050789//regulation of biological process;GO:0065009//regulation of molecular function
ncbi_105067541	SIT1	signaling threshold-regulating transmembrane adapter 1 [Camelus bactrianus]	-	-	-	-	-	-	-
ncbi_105066533	PEX13	peroxisome biogenesis factor 13 [Camelus ferus]	Cellular Processes	Transport and catabolism	ko04146//Peroxisome	K13344	GO:0044444//cytoplasmic part;GO:0044438//microbody part;GO:0044422//organelle part;GO:0043229//intracellular organelle;GO:0031224//intrinsic component of membrane;GO:0005777//peroxisome;GO:0005778//peroxisomal membrane;GO:0043226//organelle;GO:0016020//membrane;GO:0043231//intracellular membrane-bounded organelle;GO:0031903//microbody membrane;GO:0044446//intracellular organelle part;GO:0031231//…	-	GO:0051234//establishment of localization;GO:0007610//behavior;GO:0044767//single-organism developmental process;GO:0032501//multicellular organismal process;GO:0006928//movement of cell or subcellular component;GO:0033036//macromolecule localization;GO:0048870//cell motility;GO:0007631//feeding behavior;GO:0021537//telencephalon development;GO:0044707//single-multicellular organism process;GO:00…
ncbi_105074955	KLHL5	kelch-like protein 5	-	-	-	-	GO:0044424//intracellular part;GO:0043228//non-membrane-bounded organelle;GO:0005623//cell;GO:0043226//organelle;GO:0044464//cell part;GO:0043232//intracellular non-membrane-bounded organelle;GO:0043229//intracellular organelle;GO:0005622//intracellular	GO:0005488//binding;GO:0005515//protein binding;GO:0008092//cytoskeletal protein binding	-
ncbi_105071210	LPAR5	LOW QUALITY PROTEIN: lysophosphatidic acid receptor 5 [Camelus bactrianus]	Environmental Information Processing	Signal transduction	ko04151//PI3K-Akt signaling pathway;ko04015//Rap1 signaling pathway;ko04072//Phospholipase D signaling pathway	K08390	-	-	-
ncbi_105071101	IFFO1	intermediate filament family orphan 1	-	-	-	-	GO:0043234//protein complex;GO:0032991//macromolecular complex	-	-
ncbi_105082167	LOC105082167	histone RNA hairpin-binding protein-like [Camelus bactrianus]	-	-	-	-	-	-	-
ncbi_105067315	FANCG	Fanconi anemia group G protein	Genetic Information Processing	Replication and repair	ko03460//Fanconi anemia pathway	K10894	-	-	-
ncbi_105061971	COL4A6	LOW QUALITY PROTEIN: collagen alpha-6(IV) chain [Camelus bactrianus]	Cellular Processes;Organismal Systems;Environmental Information Processing	Signaling molecules and interaction;Signal transduction;Digestive system;Cellular commiunity	ko04151//PI3K-Akt signaling pathway;ko04510//Focal adhesion;ko04512//ECM-receptor interaction;ko04974//Protein digestion and absorption	K06237	GO:0032991//macromolecular complex;GO:0031012//extracellular matrix;GO:0005581//collagen trimer;GO:0043234//protein complex;GO:0044420//extracellular matrix component	GO:0005198//structural molecule activity	GO:0001101//response to acid chemical;GO:0016043//cellular component organization;GO:1901698//response to nitrogen compound;GO:0042221//response to chemical;GO:0009719//response to endogenous stimulus;GO:0050896//response to stimulus;GO:0044699//single-organism process;GO:0071840//cellular component organization or biogenesis;GO:0043200//response to amino acid;GO:1901700//response to oxygen-conta…
ncbi_105067321	RUSC2	iporin [Camelus bactrianus]	-	-	-	-	GO:0031988//membrane-bounded vesicle;GO:0043226//organelle;GO:0031982//vesicle;GO:0043227//membrane-bounded organelle	-	-
ncbi_105067825	SCN4B	sodium channel subunit beta-4	Organismal Systems	Circulatory system	ko04261//Adrenergic signaling in cardiomyocytes	K04848	GO:0044291//cell-cell contact zone;GO:0031226//intrinsic component of plasma membrane;GO:0044459//plasma membrane part;GO:0031224//intrinsic component of membrane;GO:0044464//cell part;GO:0005887//integral component of plasma membrane;GO:0005911//cell-cell junction;GO:0005886//plasma membrane;GO:0044425//membrane part;GO:0016021//integral component of membrane;GO:0005623//cell;GO:0071944//cell pe…	GO:0022836//gated channel activity;GO:0008324//cation transmembrane transporter activity;GO:0005248//voltage-gated sodium channel activity;GO:0022832//voltage-gated channel activity;GO:0046873//metal ion transmembrane transporter activity;GO:0098772//molecular function regulator;GO:0005488//binding;GO:0016247//channel regulator activity;GO:0015077//monovalent inorganic cation transmembrane transp…	GO:0086010//membrane depolarization during action potential;GO:0022898//regulation of transmembrane transporter activity;GO:0065008//regulation of biological quality;GO:0001508//action potential;GO:0010959//regulation of metal ion transport;GO:0006936//muscle contraction;GO:0065009//regulation of molecular function;GO:0086065//cell communication involved in cardiac conduction;GO:0050789//regulati…
ncbi_105075945	GRIA3	glutamate receptor 3	Environmental Information Processing;Organismal Systems	Environmental adaptation;Nervous system;Signal transduction;Signaling molecules and interaction	ko04080//Neuroactive ligand-receptor interaction;ko04080//Neuroactive ligand-receptor interaction;ko04024//cAMP signaling pathway;ko04024//cAMP signaling pathway;ko04728//Dopaminergic synapse;ko04728//Dopaminergic synapse;ko04724//Glutamatergic synapse;ko04724//Glutamatergic synapse;ko04723//Retrograde endocannabinoid signaling;ko04723//Retrograde endocannabinoid signaling;ko04713//Circadian entr…	K05199	GO:0044446//intracellular organelle part;GO:0044459//plasma membrane part;GO:0043229//intracellular organelle;GO:0016023//cytoplasmic, membrane-bounded vesicle;GO:0005887//integral component of plasma membrane;GO:0044444//cytoplasmic part;GO:0031988//membrane-bounded vesicle;GO:0098797//plasma membrane protein complex;GO:1902495//transmembrane transporter complex;GO:0005623//cell;GO:0098796//memb…	GO:0022834//ligand-gated channel activity;GO:0005216//ion channel activity;GO:0015267//channel activity;GO:0008066//glutamate receptor activity;GO:0004872//receptor activity;GO:0022838//substrate-specific channel activity;GO:0004970//ionotropic glutamate receptor activity;GO:0005230//extracellular ligand-gated ion channel activity;GO:0022892//substrate-specific transporter activity;GO:0022857//tr…	GO:0050789//regulation of biological process;GO:0009987//cellular process;GO:0050794//regulation of cellular process;GO:0065007//biological regulation;GO:0007154//cell communication;GO:0051716//cellular response to stimulus;GO:0006810//transport;GO:1902578//single-organism localization;GO:0044700//single organism signaling;GO:0044763//single-organism cellular process;GO:0007267//cell-cell signali…
ncbi_105070578	LOC105070578	protein HIRA [Camelus bactrianus]	-	-	-	-	-	-	-
ncbi_105070581	LOC105070581	coiled-coil domain-containing protein 74B-like, partial [Camelus bactrianus]	-	-	-	-	-	-	-
ncbi_105067117	KIAA1109	fragile site-associated protein [Homo sapiens]	-	-	-	-	-	-	-
ncbi_105083718	VSIG4	V-set and immunoglobulin domain-containing protein 4	-	-	-	-	GO:0031988//membrane-bounded vesicle;GO:0043226//organelle;GO:0031982//vesicle;GO:0043227//membrane-bounded organelle	-	GO:0051249//regulation of lymphocyte activation;GO:0002694//regulation of leukocyte activation;GO:0042127//regulation of cell proliferation;GO:1903037//regulation of leukocyte cell-cell adhesion;GO:0002682//regulation of immune system process;GO:0050865//regulation of cell activation;GO:0070663//regulation of leukocyte proliferation;GO:0042129//regulation of T cell proliferation;GO:0022407//regul…
ncbi_105070121	SCGB1A1	uteroglobin [Camelus ferus]	-	-	-	-	GO:0005622//intracellular;GO:0005623//cell;GO:0044464//cell part	-	GO:0065007//biological regulation;GO:0001817//regulation of cytokine production;GO:0051241//negative regulation of multicellular organismal process;GO:0044763//single-organism cellular process;GO:0050896//response to stimulus;GO:0051239//regulation of multicellular organismal process;GO:0009987//cellular process;GO:0019222//regulation of metabolic process;GO:0044699//single-organism process;GO:00…
ncbi_105069833	DIS3L2	LOW QUALITY PROTEIN: DIS3-like exonuclease 2 [Camelus bactrianus]	-	-	-	-	-	-	-
ncbi_105067780	C1QTNF5	complement C1q tumor necrosis factor-related protein 5 [Camelus bactrianus]	-	-	-	-	GO:0043227//membrane-bounded organelle;GO:0031982//vesicle;GO:0031988//membrane-bounded vesicle;GO:0043226//organelle	-	-
ncbi_105074948	SMIM14	small integral membrane protein 14	-	-	-	-	GO:0044464//cell part;GO:0005623//cell;GO:0043231//intracellular membrane-bounded organelle;GO:0044425//membrane part;GO:0044422//organelle part;GO:0016020//membrane;GO:0043226//organelle;GO:0043227//membrane-bounded organelle;GO:0043229//intracellular organelle;GO:0044424//intracellular part;GO:0031090//organelle membrane;GO:0031224//intrinsic component of membrane;GO:0005622//intracellular	-	-
ncbi_105067325	ARHGEF39	rho guanine nucleotide exchange factor 39 [Camelus ferus]	-	-	-	-	GO:0016020//membrane	-	GO:0051270//regulation of cellular component movement;GO:2000145//regulation of cell motility;GO:0050789//regulation of biological process;GO:0032879//regulation of localization;GO:0030334//regulation of cell migration;GO:0040012//regulation of locomotion;GO:0050790//regulation of catalytic activity;GO:0065009//regulation of molecular function;GO:0065007//biological regulation;GO:0051336//regulat…
ncbi_105067807	PHLDB1	pleckstrin homology-like domain family B member 1	-	-	-	-	-	-	-
ncbi_105080099	RAMP2	receptor activity-modifying protein 2 [Camelus bactrianus]	Organismal Systems	Circulatory system	ko04270//Vascular smooth muscle contraction	K08448	GO:0016020//membrane;GO:0043234//protein complex;GO:0005623//cell;GO:0044424//intracellular part;GO:0031224//intrinsic component of membrane;GO:0044425//membrane part;GO:0044464//cell part;GO:0005622//intracellular;GO:0032991//macromolecular complex	GO:0004871//signal transducer activity;GO:0004872//receptor activity;GO:0060089//molecular transducer activity;GO:0022892//substrate-specific transporter activity;GO:0038023//signaling receptor activity;GO:0005215//transporter activity	GO:0010033//response to organic substance;GO:0044281//small molecule metabolic process;GO:0044700//single organism signaling;GO:0070887//cellular response to chemical stimulus;GO:0051179//localization;GO:2000026//regulation of multicellular organismal development;GO:0006898//receptor-mediated endocytosis;GO:0008152//metabolic process;GO:0044802//single-organism membrane organization;GO:0050896//r…
ncbi_105070132	LOC105070132	LBH domain-containing protein 1 [Bos taurus]	-	-	-	-	-	-	-
ncbi_105067790	HINFP	histone H4 transcription factor	-	-	-	-	GO:0005623//cell;GO:0043226//organelle;GO:0005622//intracellular;GO:0031974//membrane-enclosed lumen;GO:0031981//nuclear lumen;GO:0005634//nucleus;GO:0070013//intracellular organelle lumen;GO:0044428//nuclear part;GO:0043227//membrane-bounded organelle;GO:0005654//nucleoplasm;GO:0044464//cell part;GO:0043233//organelle lumen;GO:0044424//intracellular part;GO:0043231//intracellular membrane-bounde…	GO:0000989//transcription factor activity, transcription factor binding;GO:0003676//nucleic acid binding;GO:0003677//DNA binding;GO:1901363//heterocyclic compound binding;GO:0097159//organic cyclic compound binding;GO:0043167//ion binding;GO:0000975//regulatory region DNA binding;GO:0000988//transcription factor activity, protein binding;GO:0005488//binding;GO:0043169//cation binding;GO:0001067//…	GO:0044763//single-organism cellular process;GO:0050789//regulation of biological process;GO:0009790//embryo development;GO:0046483//heterocycle metabolic process;GO:0009987//cellular process;GO:0010556//regulation of macromolecule biosynthetic process;GO:0019219//regulation of nucleobase-containing compound metabolic process;GO:0044260//cellular macromolecule metabolic process;GO:0090304//nuclei…
ncbi_105077747	LOC105077747	cytochrome c-type heme lyase	Metabolism	Metabolism of cofactors and vitamins	ko00860//Porphyrin and chlorophyll metabolism	K01764	GO:0016020//membrane;GO:0044424//intracellular part;GO:0005623//cell;GO:0019866//organelle inner membrane;GO:0044422//organelle part;GO:0031090//organelle membrane;GO:0031975//envelope;GO:0005622//intracellular;GO:0043231//intracellular membrane-bounded organelle;GO:0044446//intracellular organelle part;GO:0031967//organelle envelope;GO:0043229//intracellular organelle;GO:0043226//organelle;GO:00…	GO:0043169//cation binding;GO:0043167//ion binding;GO:0003824//catalytic activity;GO:0005488//binding	-
ncbi_105076459	CKAP5	cytoskeleton-associated protein 5	-	-	-	-	GO:0043228//non-membrane-bounded organelle;GO:0044424//intracellular part;GO:0005622//intracellular;GO:0015630//microtubule cytoskeleton;GO:0005623//cell;GO:0044430//cytoskeletal part;GO:0005874//microtubule;GO:0043229//intracellular organelle;GO:0044446//intracellular organelle part;GO:0044422//organelle part;GO:0043226//organelle;GO:0044464//cell part;GO:0043232//intracellular non-membrane-boun…	-	GO:0007017//microtubule-based process;GO:0000226//microtubule cytoskeleton organization;GO:0016043//cellular component organization;GO:0006996//organelle organization;GO:0044763//single-organism cellular process;GO:1902589//single-organism organelle organization;GO:0031023//microtubule organizing center organization;GO:0071840//cellular component organization or biogenesis;GO:0044699//single-orga…
ncbi_105071208	PTMS	parathymosin, partial [Camelus bactrianus]	-	-	-	-	-	-	-
ncbi_105079102	ALG13	UDP-N-acetylglucosamine transferase subunit ALG13-like protein [Macaca fascicularis]	Metabolism	Global and Overview;Glycan biosynthesis and metabolism	ko01100//Metabolic pathways;ko00510//N-Glycan biosynthesis	K07432	-	GO:0097159//organic cyclic compound binding;GO:0005488//binding;GO:0003824//catalytic activity;GO:0016757//transferase activity, transferring glycosyl groups;GO:0003723//RNA binding;GO:0016740//transferase activity;GO:1901363//heterocyclic compound binding;GO:0003676//nucleic acid binding	GO:0008152//metabolic process;GO:0044255//cellular lipid metabolic process;GO:0009987//cellular process;GO:0044763//single-organism cellular process;GO:0030258//lipid modification;GO:0044699//single-organism process;GO:0071704//organic substance metabolic process;GO:0044237//cellular metabolic process;GO:0044238//primary metabolic process;GO:0006629//lipid metabolic process;GO:0044710//single-org…
ncbi_105070568	SERPIND1	heparin cofactor 2 [Camelus bactrianus]	Organismal Systems	Immune system	ko04610//Complement and coagulation cascades	K03912	-	-	-
ncbi_105075944	THOC2	LOW QUALITY PROTEIN: THO complex subunit 2 [Camelus bactrianus]	Genetic Information Processing	Translation;Transcription	ko03013//RNA transport;ko03040//Spliceosome	K12879	GO:0005634//nucleus;GO:0044464//cell part;GO:0043231//intracellular membrane-bounded organelle;GO:0044422//organelle part;GO:0043229//intracellular organelle;GO:0005622//intracellular;GO:0005623//cell;GO:0044424//intracellular part;GO:0043226//organelle;GO:0043234//protein complex;GO:0000346//transcription export complex;GO:0032991//macromolecular complex;GO:0044446//intracellular organelle part;…	-	GO:0071427//mRNA-containing ribonucleoprotein complex export from nucleus;GO:0051641//cellular localization;GO:0050658//RNA transport;GO:0051179//localization;GO:0016482//cytoplasmic transport;GO:0006913//nucleocytoplasmic transport;GO:1902582//single-organism intracellular transport;GO:0044765//single-organism transport;GO:0051234//establishment of localization;GO:0051168//nuclear export;GO:0051…
ncbi_105067819	MPZL2	myelin protein zero-like protein 2 [Camelus bactrianus]	-	-	-	-	GO:0044464//cell part;GO:0031224//intrinsic component of membrane;GO:0044424//intracellular part;GO:0005623//cell;GO:0043228//non-membrane-bounded organelle;GO:0016020//membrane;GO:0044425//membrane part;GO:0005622//intracellular;GO:0043226//organelle;GO:0043232//intracellular non-membrane-bounded organelle;GO:0043229//intracellular organelle	-	GO:0032502//developmental process;GO:0042110//T cell activation;GO:0007159//leukocyte cell-cell adhesion;GO:0030217//T cell differentiation;GO:0030154//cell differentiation;GO:0048856//anatomical structure development;GO:0098609//cell-cell adhesion;GO:0030097//hemopoiesis;GO:0007275//multicellular organism development;GO:0044707//single-multicellular organism process;GO:0009987//cellular process;…
ncbi_105071051	GNB1	guanine nucleotide-binding protein G(I)/G(S)/G(T) subunit beta-1 [Ceratotherium simum simum]	Environmental Information Processing;Organismal Systems	Environmental adaptation;Immune system;Nervous system;Signal transduction;Sensory system	ko04740//Olfactory transduction;ko04151//PI3K-Akt signaling pathway;ko04014//Ras signaling pathway;ko04062//Chemokine signaling pathway;ko04728//Dopaminergic synapse;ko04724//Glutamatergic synapse;ko04726//Serotonergic synapse;ko04723//Retrograde endocannabinoid signaling;ko04725//Cholinergic synapse;ko04713//Circadian entrainment;ko04727//GABAergic synapse;ko04744//Phototransduction	K04536	GO:0031090//organelle membrane;GO:0005622//intracellular;GO:0044422//organelle part;GO:0043226//organelle;GO:0005773//vacuole;GO:0044444//cytoplasmic part;GO:0043005//neuron projection;GO:0098805//whole membrane;GO:0043227//membrane-bounded organelle;GO:0005623//cell;GO:0031253//cell projection membrane;GO:0031513//nonmotile primary cilium;GO:0098590//plasma membrane region;GO:0044425//membrane p…	GO:0016787//hydrolase activity;GO:0001664//G-protein coupled receptor binding;GO:0003824//catalytic activity;GO:0016462//pyrophosphatase activity;GO:0060089//molecular transducer activity;GO:0005102//receptor binding;GO:0019899//enzyme binding;GO:0016818//hydrolase activity, acting on acid anhydrides, in phosphorus-containing anhydrides;GO:0017111//nucleoside-triphosphatase activity;GO:0005488//b…	GO:0072503//cellular divalent inorganic cation homeostasis;GO:0007186//G-protein coupled receptor signaling pathway;GO:0065008//regulation of biological quality;GO:0007606//sensory perception of chemical stimulus;GO:0032502//developmental process;GO:0006874//cellular calcium ion homeostasis;GO:0050801//ion homeostasis;GO:0050789//regulation of biological process;GO:0070542//response to fatty acid…
ncbi_105065951	SPATA6	spermatogenesis-associated protein 6	-	-	-	-	-	-	GO:0032501//multicellular organismal process;GO:0032504//multicellular organism reproduction;GO:0044767//single-organism developmental process;GO:0044703//multi-organism reproductive process;GO:0009987//cellular process;GO:0019953//sexual reproduction;GO:0032502//developmental process;GO:0044699//single-organism process;GO:0051704//multi-organism process;GO:0048609//multicellular organismal repro…
ncbi_105071084	SPSB2	SPRY domain-containing SOCS box protein 2 [Camelus ferus]	-	-	-	-	-	-	-
ncbi_105071092	LAG3	LOW QUALITY PROTEIN: lymphocyte activation gene 3 protein [Camelus bactrianus]	-	-	-	-	-	-	GO:0048519//negative regulation of biological process;GO:0050896//response to stimulus;GO:0009987//cellular process;GO:0050794//regulation of cellular process;GO:0065007//biological regulation;GO:0044699//single-organism process;GO:0044763//single-organism cellular process;GO:0050789//regulation of biological process;GO:0048523//negative regulation of cellular process;GO:0002682//regulation of im…
ncbi_105070120	ASRGL1	isoaspartyl peptidase/L-asparaginase [Camelus ferus]	-	-	-	-	GO:0043231//intracellular membrane-bounded organelle;GO:0043229//intracellular organelle;GO:0043227//membrane-bounded organelle;GO:0005622//intracellular;GO:0043226//organelle;GO:0005623//cell;GO:0044424//intracellular part;GO:0044464//cell part	GO:0016787//hydrolase activity;GO:0008238//exopeptidase activity;GO:0070011//peptidase activity, acting on L-amino acid peptides;GO:0008233//peptidase activity;GO:0008242//omega peptidase activity;GO:0003824//catalytic activity	GO:0043170//macromolecule metabolic process;GO:0019538//protein metabolic process;GO:0071704//organic substance metabolic process;GO:0044238//primary metabolic process;GO:0008152//metabolic process
ncbi_105066527	PAPOLG	poly(A) polymerase gamma	Genetic Information Processing	Translation	ko03015//mRNA surveillance pathway	K14376	-	-	-
ncbi_105077945	EPHA3	ephrin type-A receptor 3	Organismal Systems	Development	ko04360//Axon guidance;ko04360//Axon guidance	K05104	GO:0044424//intracellular part;GO:0012505//endomembrane system;GO:0005737//cytoplasm;GO:0043231//intracellular membrane-bounded organelle;GO:0043229//intracellular organelle;GO:0005768//endosome;GO:0005623//cell;GO:0005622//intracellular;GO:0031224//intrinsic component of membrane;GO:0044464//cell part;GO:0044425//membrane part;GO:0043227//membrane-bounded organelle;GO:0044444//cytoplasmic part;G…	GO:1901363//heterocyclic compound binding;GO:0003824//catalytic activity;GO:0038023//signaling receptor activity;GO:0097367//carbohydrate derivative binding;GO:0032549//ribonucleoside binding;GO:0004713//protein tyrosine kinase activity;GO:0097159//organic cyclic compound binding;GO:0004871//signal transducer activity;GO:0016740//transferase activity;GO:0001882//nucleoside binding;GO:0016301//kin…	GO:0051716//cellular response to stimulus;GO:0065007//biological regulation;GO:0044763//single-organism cellular process;GO:0006793//phosphorus metabolic process;GO:0032501//multicellular organismal process;GO:0044700//single organism signaling;GO:0048699//generation of neurons;GO:0043412//macromolecule modification;GO:0032502//developmental process;GO:0023052//signaling;GO:0051128//regulation of…
ncbi_105074999	CEP83	centrosomal protein of 83 kDa	-	-	-	-	GO:0043234//protein complex;GO:0043228//non-membrane-bounded organelle;GO:0044464//cell part;GO:0044424//intracellular part;GO:0005623//cell;GO:0032991//macromolecular complex;GO:0005622//intracellular;GO:0043226//organelle;GO:0043232//intracellular non-membrane-bounded organelle;GO:0043229//intracellular organelle	-	GO:0008104//protein localization;GO:0051640//organelle localization;GO:0051641//cellular localization;GO:0033365//protein localization to organelle;GO:0071840//cellular component organization or biogenesis;GO:0044763//single-organism cellular process;GO:0009653//anatomical structure morphogenesis;GO:0022607//cellular component assembly;GO:0034613//cellular protein localization;GO:0009987//cellula…
ncbi_105067779	MFRP	membrane frizzled-related protein [Camelus bactrianus]	-	-	-	-	-	-	-
ncbi_105071059	SSU72	RNA polymerase II subunit A C-terminal domain phosphatase SSU72 [Camelus bactrianus]	Genetic Information Processing	Translation	ko03015//mRNA surveillance pathway	K15544	GO:0044464//cell part;GO:0005622//intracellular;GO:0043227//membrane-bounded organelle;GO:0043226//organelle;GO:0043231//intracellular membrane-bounded organelle;GO:0005623//cell;GO:0044424//intracellular part;GO:0043229//intracellular organelle	GO:0003824//catalytic activity;GO:0042578//phosphoric ester hydrolase activity;GO:0004721//phosphoprotein phosphatase activity;GO:0016787//hydrolase activity;GO:0004722//protein serine/threonine phosphatase activity;GO:0016788//hydrolase activity, acting on ester bonds;GO:0016791//phosphatase activity	GO:2001141//regulation of RNA biosynthetic process;GO:0031326//regulation of cellular biosynthetic process;GO:0010467//gene expression;GO:0051252//regulation of RNA metabolic process;GO:0031323//regulation of cellular metabolic process;GO:0016070//RNA metabolic process;GO:0006396//RNA processing;GO:0043170//macromolecule metabolic process;GO:0050794//regulation of cellular process;GO:0006357//reg…
ncbi_105080109	COASY	bifunctional coenzyme A synthase [Camelus ferus]	Metabolism	Global and Overview;Metabolism of cofactors and vitamins	ko01100//Metabolic pathways;ko00770//Pantothenate and CoA biosynthesis	K02318	GO:0044424//intracellular part;GO:0005623//cell;GO:0043227//membrane-bounded organelle;GO:0005737//cytoplasm;GO:0043231//intracellular membrane-bounded organelle;GO:0005739//mitochondrion;GO:0044446//intracellular organelle part;GO:0044464//cell part;GO:0005622//intracellular;GO:0044444//cytoplasmic part;GO:0043229//intracellular organelle;GO:0043226//organelle;GO:0031988//membrane-bounded vesicl…	GO:0001883//purine nucleoside binding;GO:0016301//kinase activity;GO:0097367//carbohydrate derivative binding;GO:0070566//adenylyltransferase activity;GO:0003824//catalytic activity;GO:0001882//nucleoside binding;GO:0036094//small molecule binding;GO:0016772//transferase activity, transferring phosphorus-containing groups;GO:0016779//nucleotidyltransferase activity;GO:0016740//transferase activit…	GO:0008152//metabolic process;GO:0006793//phosphorus metabolic process;GO:0006796//phosphate-containing compound metabolic process;GO:0044237//cellular metabolic process;GO:0006732//coenzyme metabolic process;GO:0009987//cellular process;GO:0051186//cofactor metabolic process;GO:0009058//biosynthetic process;GO:0044249//cellular biosynthetic process;GO:0009108//coenzyme biosynthetic process;GO:00…
ncbi_105070141	TTC9C	tetratricopeptide repeat protein 9C [Camelus ferus]	-	-	-	-	-	-	-
ncbi_105067865	CBL	E3 ubiquitin-protein ligase CBL [Camelus bactrianus]	Genetic Information Processing;Organismal Systems;Environmental Information Processing;Cellular Processes	Folding, sorting and degradation;Transport and catabolism;Endocrine system;Immune system;Signal transduction	ko04144//Endocytosis;ko04910//Insulin signaling pathway;ko04120//Ubiquitin mediated proteolysis;ko04660//T cell receptor signaling pathway;ko04012//ErbB signaling pathway	K04707	GO:0043227//membrane-bounded organelle;GO:0043231//intracellular membrane-bounded organelle;GO:0032991//macromolecular complex;GO:0043226//organelle;GO:0043234//protein complex;GO:0044464//cell part;GO:0043229//intracellular organelle;GO:0005623//cell;GO:0016020//membrane;GO:0044424//intracellular part;GO:0005622//intracellular	GO:0043167//ion binding;GO:0005515//protein binding;GO:0043169//cation binding;GO:0003824//catalytic activity;GO:0046872//metal ion binding;GO:0019904//protein domain specific binding;GO:0060089//molecular transducer activity;GO:0005488//binding;GO:0005102//receptor binding;GO:0016740//transferase activity;GO:0019787//ubiquitin-like protein transferase activity;GO:0046914//transition metal ion bi…	GO:0071704//organic substance metabolic process;GO:0008152//metabolic process;GO:0050794//regulation of cellular process;GO:0044267//cellular protein metabolic process;GO:0009966//regulation of signal transduction;GO:0036211//protein modification process;GO:0019538//protein metabolic process;GO:0042981//regulation of apoptotic process;GO:0043170//macromolecule metabolic process;GO:0014066//regula…
ncbi_105071065	AURKAIP1	aurora kinase A-interacting protein [Camelus bactrianus]	-	-	-	-	GO:0043227//membrane-bounded organelle;GO:0043226//organelle;GO:0043229//intracellular organelle;GO:0043231//intracellular membrane-bounded organelle;GO:0044464//cell part;GO:0044424//intracellular part;GO:0005622//intracellular;GO:0005623//cell	GO:0003824//catalytic activity;GO:0016740//transferase activity;GO:0016772//transferase activity, transferring phosphorus-containing groups	GO:0019222//regulation of metabolic process;GO:0008152//metabolic process;GO:0051246//regulation of protein metabolic process;GO:0030162//regulation of proteolysis;GO:0006796//phosphate-containing compound metabolic process;GO:0006793//phosphorus metabolic process;GO:0065007//biological regulation;GO:0080090//regulation of primary metabolic process;GO:0050789//regulation of biological process;GO:…
ncbi_105076451	NR1H3	oxysterols receptor LXR-alpha	Organismal Systems	Endocrine system	ko03320//PPAR signaling pathway	K08536	GO:0044464//cell part;GO:0005623//cell;GO:0044424//intracellular part;GO:0005622//intracellular;GO:0043231//intracellular membrane-bounded organelle;GO:0043229//intracellular organelle;GO:0043226//organelle;GO:0043227//membrane-bounded organelle	GO:1901363//heterocyclic compound binding;GO:0001067//regulatory region nucleic acid binding;GO:0004871//signal transducer activity;GO:0046872//metal ion binding;GO:0046914//transition metal ion binding;GO:0008289//lipid binding;GO:0043565//sequence-specific DNA binding;GO:1990837//sequence-specific double-stranded DNA binding;GO:0003690//double-stranded DNA binding;GO:0005488//binding;GO:0003700…	GO:1903506//regulation of nucleic acid-templated transcription;GO:0048519//negative regulation of biological process;GO:0050866//negative regulation of cell activation;GO:0043401//steroid hormone mediated signaling pathway;GO:0009607//response to biotic stimulus;GO:0043207//response to external biotic stimulus;GO:0048545//response to steroid hormone;GO:0030162//regulation of proteolysis;GO:000269…
ncbi_105076462	ARHGAP1	rho GTPase-activating protein 1 [Camelus bactrianus]	-	-	-	-	-	-	-
ncbi_105068647	SCML2	sex comb on midleg-like protein 2 [Camelus bactrianus]	-	-	-	-	GO:0032991//macromolecular complex;GO:0043234//protein complex	-	GO:0060255//regulation of macromolecule metabolic process;GO:0065007//biological regulation;GO:0019222//regulation of metabolic process;GO:0050789//regulation of biological process;GO:0010468//regulation of gene expression
ncbi_105067068	SLITRK4	SLIT and NTRK-like protein 4 [Camelus bactrianus]	-	-	-	-	-	-	-
ncbi_105070558	LOC105070558	Tubulin alpha-3 chain [Myotis davidii]	Cellular Processes	Transport and catabolism;Cellular commiunity	ko04145//Phagosome;ko04540//Gap junction	K07374	GO:0005815//microtubule organizing center;GO:0005623//cell;GO:0044430//cytoskeletal part;GO:0043229//intracellular organelle;GO:0044464//cell part;GO:0044446//intracellular organelle part;GO:0005856//cytoskeleton;GO:0043226//organelle;GO:0044422//organelle part;GO:0043232//intracellular non-membrane-bounded organelle;GO:0015630//microtubule cytoskeleton;GO:0032991//macromolecular complex;GO:00429…	GO:0016787//hydrolase activity;GO:0017111//nucleoside-triphosphatase activity;GO:0097367//carbohydrate derivative binding;GO:0016817//hydrolase activity, acting on acid anhydrides;GO:0032549//ribonucleoside binding;GO:0001882//nucleoside binding;GO:0003824//catalytic activity;GO:0097159//organic cyclic compound binding;GO:0005198//structural molecule activity;GO:0016818//hydrolase activity, actin…	GO:0009987//cellular process;GO:0006461//protein complex assembly;GO:0071840//cellular component organization or biogenesis;GO:0034622//cellular macromolecular complex assembly;GO:0043933//macromolecular complex subunit organization;GO:0044699//single-organism process;GO:0065003//macromolecular complex assembly;GO:0044085//cellular component biogenesis;GO:0071822//protein complex subunit organiza…
ncbi_105067115	IL2	interleukin-2 [Camelus ferus]	Environmental Information Processing;Organismal Systems	Signaling molecules and interaction;Signal transduction;Immune system	ko04151//PI3K-Akt signaling pathway;ko04060//Cytokine-cytokine receptor interaction;ko04630//Jak-STAT signaling pathway;ko04660//T cell receptor signaling pathway;ko04672//Intestinal immune network for IgA production	K05429	GO:0044421//extracellular region part;GO:0005576//extracellular region	GO:0005488//binding;GO:0005102//receptor binding;GO:0005515//protein binding;GO:0005126//cytokine receptor binding	GO:0010556//regulation of macromolecule biosynthetic process;GO:0002705//positive regulation of leukocyte mediated immunity;GO:0002700//regulation of production of molecular mediator of immune response;GO:0032945//negative regulation of mononuclear cell proliferation;GO:0031326//regulation of cellular biosynthetic process;GO:0050778//positive regulation of immune response;GO:0002694//regulation o…
ncbi_105071099	CHD4	chromodomain-helicase-DNA-binding protein 4 [Camelus bactrianus]	-	-	-	-	GO:0000118//histone deacetylase complex;GO:0044464//cell part;GO:0070013//intracellular organelle lumen;GO:0032991//macromolecular complex;GO:0005634//nucleus;GO:0044422//organelle part;GO:0044428//nuclear part;GO:0005654//nucleoplasm;GO:0031981//nuclear lumen;GO:1902494//catalytic complex;GO:0044451//nucleoplasm part;GO:0005622//intracellular;GO:0044430//cytoskeletal part;GO:0043232//intracellul…	GO:0043566//structure-specific DNA binding;GO:0043169//cation binding;GO:0044212//transcription regulatory region DNA binding;GO:0043565//sequence-specific DNA binding;GO:0000975//regulatory region DNA binding;GO:0044877//macromolecular complex binding;GO:0001085//RNA polymerase II transcription factor binding;GO:0005515//protein binding;GO:0016818//hydrolase activity, acting on acid anhydrides, …	GO:0006338//chromatin remodeling;GO:0019222//regulation of metabolic process;GO:0016043//cellular component organization;GO:0070271//protein complex biogenesis;GO:0065003//macromolecular complex assembly;GO:0016568//chromatin modification;GO:0060255//regulation of macromolecule metabolic process;GO:0051276//chromosome organization;GO:0044085//cellular component biogenesis;GO:0071822//protein comp…
ncbi_105070542	CLDN5	claudin-5 [Camelus bactrianus]	Cellular Processes;Organismal Systems;Environmental Information Processing	Signaling molecules and interaction;Immune system;Cellular commiunity	ko04530//Tight junction;ko04514//Cell adhesion molecules (CAMs);ko04670//Leukocyte transendothelial migration	K06087	GO:0043226//organelle;GO:0031982//vesicle;GO:0043296//apical junction complex;GO:0016020//membrane;GO:0005911//cell-cell junction;GO:0030054//cell junction;GO:0031988//membrane-bounded vesicle;GO:0031224//intrinsic component of membrane;GO:0044425//membrane part;GO:0043227//membrane-bounded organelle	-	GO:0048869//cellular developmental process;GO:0003158//endothelium development;GO:0050789//regulation of biological process;GO:0060429//epithelium development;GO:0001885//endothelial cell development;GO:0032502//developmental process;GO:0048856//anatomical structure development;GO:0065007//biological regulation;GO:0048519//negative regulation of biological process;GO:0030855//epithelial cell diff…
ncbi_105076769	LRP4	low-density lipoprotein receptor-related protein 4 [Camelus bactrianus]	-	-	-	-	GO:0031224//intrinsic component of membrane;GO:0045202//synapse;GO:0044425//membrane part;GO:0016020//membrane	GO:0005488//binding;GO:0046983//protein dimerization activity;GO:0005102//receptor binding;GO:0046872//metal ion binding;GO:0043167//ion binding;GO:0043169//cation binding;GO:0005515//protein binding	GO:0007399//nervous system development;GO:0030111//regulation of Wnt signaling pathway;GO:0044699//single-organism process;GO:0048522//positive regulation of cellular process;GO:1902578//single-organism localization;GO:0042303//molting cycle;GO:0072657//protein localization to membrane;GO:0071840//cellular component organization or biogenesis;GO:0044763//single-organism cellular process;GO:006017…
ncbi_105071078	TNFRSF4	tumor necrosis factor receptor superfamily member 4 [Camelus bactrianus]	Environmental Information Processing	Signaling molecules and interaction	ko04060//Cytokine-cytokine receptor interaction	K05142	GO:0016020//membrane;GO:0005886//plasma membrane;GO:0005623//cell;GO:0071944//cell periphery;GO:0044459//plasma membrane part;GO:0044425//membrane part;GO:0044421//extracellular region part;GO:0044464//cell part;GO:0005576//extracellular region	GO:0005102//receptor binding;GO:0005515//protein binding;GO:0005126//cytokine receptor binding;GO:0005488//binding;GO:0032813//tumor necrosis factor receptor superfamily binding	GO:0045321//leukocyte activation;GO:0002699//positive regulation of immune effector process;GO:0019221//cytokine-mediated signaling pathway;GO:0051239//regulation of multicellular organismal process;GO:0022407//regulation of cell-cell adhesion;GO:1901698//response to nitrogen compound;GO:0045619//regulation of lymphocyte differentiation;GO:0007159//leukocyte cell-cell adhesion;GO:0002714//positiv…
ncbi_105067821	CD3E	T-cell surface glycoprotein CD3 epsilon chain [Camelus bactrianus]	Organismal Systems	Immune system	ko04660//T cell receptor signaling pathway;ko04640//Hematopoietic cell lineage	K06451	GO:0044425//membrane part;GO:0044459//plasma membrane part;GO:0030054//cell junction;GO:0005623//cell;GO:0044464//cell part;GO:0005886//plasma membrane;GO:0042101//T cell receptor complex;GO:0016020//membrane;GO:0098802//plasma membrane receptor complex;GO:0098796//membrane protein complex;GO:0043235//receptor complex;GO:0043234//protein complex;GO:0032991//macromolecular complex;GO:0098797//plas…	GO:0060089//molecular transducer activity;GO:0004872//receptor activity;GO:0046983//protein dimerization activity;GO:0038023//signaling receptor activity;GO:0005515//protein binding;GO:0004871//signal transducer activity;GO:0005488//binding;GO:0019904//protein domain specific binding	GO:0001775//cell activation;GO:0048731//system development;GO:0001817//regulation of cytokine production;GO:0070663//regulation of leukocyte proliferation;GO:0045321//leukocyte activation;GO:0034112//positive regulation of homotypic cell-cell adhesion;GO:0050793//regulation of developmental process;GO:0016337//single organismal cell-cell adhesion;GO:0002694//regulation of leukocyte activation;GO:…
ncbi_105079674	HPRT1	hypoxanthine-guanine phosphoribosyltransferase [Sus scrofa]	Metabolism	Global and Overview;Nucleotide metabolism;Xenobiotics biodegradation and metabolism	ko01100//Metabolic pathways;ko01110//Biosynthesis of secondary metabolites;ko00230//Purine metabolism;ko00983//Drug metabolism - other enzymes	K00760	GO:0044424//intracellular part;GO:0005623//cell;GO:0031988//membrane-bounded vesicle;GO:0005622//intracellular;GO:0031982//vesicle;GO:0005737//cytoplasm;GO:0043226//organelle;GO:0043227//membrane-bounded organelle;GO:0044464//cell part	GO:0005488//binding;GO:0016740//transferase activity;GO:0046983//protein dimerization activity;GO:0043169//cation binding;GO:0046872//metal ion binding;GO:0016757//transferase activity, transferring glycosyl groups;GO:0003824//catalytic activity;GO:0036094//small molecule binding;GO:0043167//ion binding;GO:0016763//transferase activity, transferring pentosyl groups;GO:0005515//protein binding	GO:0006461//protein complex assembly;GO:0009168//purine ribonucleoside monophosphate biosynthetic process;GO:0048513//animal organ development;GO:0006139//nucleobase-containing compound metabolic process;GO:0042053//regulation of dopamine metabolic process;GO:0043096//purine nucleobase salvage;GO:0009167//purine ribonucleoside monophosphate metabolic process;GO:0006163//purine nucleotide metaboli…
ncbi_105070559	SLC7A4	LOW QUALITY PROTEIN: cationic amino acid transporter 4 [Camelus bactrianus]	-	-	-	-	GO:0016020//membrane;GO:0044425//membrane part;GO:0031224//intrinsic component of membrane	GO:0046943//carboxylic acid transmembrane transporter activity;GO:0022891//substrate-specific transmembrane transporter activity;GO:0005215//transporter activity;GO:0022857//transmembrane transporter activity;GO:0022892//substrate-specific transporter activity;GO:0008509//anion transmembrane transporter activity;GO:0008514//organic anion transmembrane transporter activity;GO:0015075//ion transmem…	-
ncbi_105070151	SLC3A2	LOW QUALITY PROTEIN: 4F2 cell-surface antigen heavy chain [Camelus bactrianus]	Organismal Systems	Digestive system	ko04974//Protein digestion and absorption	K06519	GO:0016020//membrane;GO:0043227//membrane-bounded organelle;GO:0005623//cell;GO:0044424//intracellular part;GO:0005622//intracellular;GO:0044464//cell part;GO:0043231//intracellular membrane-bounded organelle;GO:0043229//intracellular organelle;GO:0043226//organelle	GO:0043167//ion binding;GO:0005488//binding	GO:0008152//metabolic process;GO:0044238//primary metabolic process
ncbi_105076447	MYBPC3	myosin-binding protein C, cardiac-type [Camelus bactrianus]	-	-	-	-	GO:0043292//contractile fiber;GO:0044422//organelle part;GO:0044444//cytoplasmic part;GO:0043232//intracellular non-membrane-bounded organelle;GO:0043229//intracellular organelle;GO:0044464//cell part;GO:0043228//non-membrane-bounded organelle;GO:0044449//contractile fiber part;GO:0043226//organelle;GO:0005737//cytoplasm;GO:0005623//cell;GO:0005622//intracellular;GO:0044424//intracellular part	GO:0008092//cytoskeletal protein binding;GO:0005198//structural molecule activity;GO:0005488//binding;GO:0017022//myosin binding;GO:0005515//protein binding	GO:0050789//regulation of biological process;GO:0014706//striated muscle tissue development;GO:0044767//single-organism developmental process;GO:0060537//muscle tissue development;GO:0031033//myosin filament organization;GO:0003012//muscle system process;GO:0072358//cardiovascular system development;GO:0071840//cellular component organization or biogenesis;GO:0009888//tissue development;GO:000300…
ncbi_105079694	CCDC160	coiled-coil domain-containing protein 160 [Camelus ferus]	-	-	-	-	-	-	-
ncbi_105068649	RS1	retinoschisin [Camelus ferus]	-	-	-	-	GO:0016020//membrane;GO:0044425//membrane part;GO:0019898//extrinsic component of membrane	GO:0005488//binding;GO:1902936//phosphatidylinositol bisphosphate binding;GO:1901981//phosphatidylinositol phosphate binding;GO:0043167//ion binding;GO:0005543//phospholipid binding;GO:0035091//phosphatidylinositol binding;GO:0043168//anion binding;GO:0008289//lipid binding	GO:0010646//regulation of cell communication;GO:0023058//adaptation of signaling pathway;GO:0032501//multicellular organismal process;GO:0048513//animal organ development;GO:0007423//sensory organ development;GO:0043010//camera-type eye development;GO:0009966//regulation of signal transduction;GO:0023051//regulation of signaling;GO:0065007//biological regulation;GO:0060041//retina development in …
ncbi_105070551	DGCR2	LOW QUALITY PROTEIN: integral membrane protein DGCR2/IDD [Camelus bactrianus]	-	-	-	-	GO:0016020//membrane;GO:0031224//intrinsic component of membrane;GO:0044425//membrane part	GO:0005488//binding	GO:0048856//anatomical structure development;GO:0050877//neurological system process;GO:0032502//developmental process;GO:0009653//anatomical structure morphogenesis;GO:0032501//multicellular organismal process;GO:0003008//system process
ncbi_105080098	VPS25	vacuolar protein-sorting-associated protein 25 [Canis lupus familiaris]	Cellular Processes	Transport and catabolism	ko04144//Endocytosis	K12189	-	-	-
ncbi_105071068	LOC105071068	taste receptor type 1 member 3 [Camelus bactrianus]	Organismal Systems	Sensory system;Digestive system	ko04742//Taste transduction;ko04973//Carbohydrate digestion and absorption	K04626	GO:0043234//protein complex;GO:0044425//membrane part;GO:0031224//intrinsic component of membrane;GO:0016020//membrane;GO:0043235//receptor complex;GO:0032991//macromolecular complex	GO:0046983//protein dimerization activity;GO:0099600//transmembrane receptor activity;GO:0005488//binding;GO:0038023//signaling receptor activity;GO:0004888//transmembrane signaling receptor activity;GO:0060089//molecular transducer activity;GO:0005515//protein binding;GO:0004930//G-protein coupled receptor activity;GO:0004872//receptor activity;GO:0008527//taste receptor activity;GO:0004871//sig…	GO:0044699//single-organism process;GO:0050789//regulation of biological process;GO:0044763//single-organism cellular process;GO:0007600//sensory perception;GO:0050794//regulation of cellular process;GO:0007154//cell communication;GO:0032501//multicellular organismal process;GO:0050877//neurological system process;GO:0023052//signaling;GO:0051716//cellular response to stimulus;GO:0007606//sensory…
ncbi_105067787	NLRX1	NLR family member X1 [Camelus ferus]	Organismal Systems	Immune system	ko04622//RIG-I-like receptor signaling pathway	K12653	GO:0043226//organelle;GO:0043227//membrane-bounded organelle;GO:0044464//cell part;GO:0044424//intracellular part;GO:0005623//cell;GO:0043231//intracellular membrane-bounded organelle;GO:0043229//intracellular organelle;GO:0005622//intracellular	GO:0032549//ribonucleoside binding;GO:0036094//small molecule binding;GO:0005488//binding;GO:0001883//purine nucleoside binding;GO:0032550//purine ribonucleoside binding;GO:0097367//carbohydrate derivative binding;GO:1901363//heterocyclic compound binding;GO:0097159//organic cyclic compound binding;GO:0001882//nucleoside binding	GO:0009968//negative regulation of signal transduction;GO:0001817//regulation of cytokine production;GO:0002682//regulation of immune system process;GO:0002683//negative regulation of immune system process;GO:0050789//regulation of biological process;GO:0032101//regulation of response to external stimulus;GO:0050688//regulation of defense response to virus;GO:0043900//regulation of multi-organism…
ncbi_105070553	KLHL22	kelch-like protein 22 [Camelus bactrianus]	-	-	-	-	GO:0015630//microtubule cytoskeleton;GO:0099513//polymeric cytoskeletal fiber;GO:0005815//microtubule organizing center;GO:0043234//protein complex;GO:0032991//macromolecular complex;GO:0031461//cullin-RING ubiquitin ligase complex;GO:0044424//intracellular part;GO:0044446//intracellular organelle part;GO:0005819//spindle;GO:0043232//intracellular non-membrane-bounded organelle;GO:0043229//intrac…	-	GO:0044763//single-organism cellular process;GO:0008152//metabolic process;GO:0071704//organic substance metabolic process;GO:0036211//protein modification process;GO:0016567//protein ubiquitination;GO:0032446//protein modification by small protein conjugation;GO:0000075//cell cycle checkpoint;GO:0044260//cellular macromolecule metabolic process;GO:0043412//macromolecule modification;GO:0044267//…
ncbi_105080094	BECN1	beclin-1	Cellular Processes	Transport and catabolism	ko04140//Regulation of autophagy;ko04140//Regulation of autophagy	K08334	GO:0044422//organelle part;GO:0030139//endocytic vesicle;GO:0031988//membrane-bounded vesicle;GO:0044424//intracellular part;GO:0044425//membrane part;GO:0016020//membrane;GO:0005622//intracellular;GO:0031410//cytoplasmic vesicle;GO:0044444//cytoplasmic part;GO:0043227//membrane-bounded organelle;GO:0005737//cytoplasm;GO:0031982//vesicle;GO:0043226//organelle;GO:0044464//cell part;GO:0044446//int…	-	GO:0008283//cell proliferation;GO:0006807//nitrogen compound metabolic process;GO:0048869//cellular developmental process;GO:0010506//regulation of autophagy;GO:0016043//cellular component organization;GO:0048522//positive regulation of cellular process;GO:0006518//peptide metabolic process;GO:0050789//regulation of biological process;GO:0071704//organic substance metabolic process;GO:0019222//re…
ncbi_105070573	LOC105070573	LOW QUALITY PROTEIN: protein Bop [Camelus bactrianus]	-	-	-	-	GO:0043226//organelle;GO:0043227//membrane-bounded organelle;GO:0044464//cell part;GO:0005623//cell;GO:0043229//intracellular organelle;GO:0043231//intracellular membrane-bounded organelle;GO:0044424//intracellular part;GO:0005622//intracellular	-	GO:0051234//establishment of localization;GO:0051649//establishment of localization in cell;GO:0065008//regulation of biological quality;GO:0009987//cellular process;GO:0051641//cellular localization;GO:0044802//single-organism membrane organization;GO:0065007//biological regulation;GO:0016265//death;GO:0012501//programmed cell death;GO:0044763//single-organism cellular process;GO:0090559//regula…
ncbi_105067822	AMICA1	junctional adhesion molecule-like [Camelus bactrianus]	-	-	-	-	GO:0005911//cell-cell junction;GO:0030054//cell junction;GO:0044425//membrane part;GO:0043296//apical junction complex;GO:0016020//membrane;GO:0031224//intrinsic component of membrane	GO:0046983//protein dimerization activity;GO:0005488//binding;GO:0005515//protein binding	GO:0050900//leukocyte migration;GO:0050789//regulation of biological process;GO:0050896//response to stimulus;GO:0008284//positive regulation of cell proliferation;GO:0071621//granulocyte chemotaxis;GO:0044699//single-organism process;GO:0098602//single organism cell adhesion;GO:0001775//cell activation;GO:0006928//movement of cell or subcellular component;GO:0048518//positive regulation of biolo…
ncbi_105070191	AHNAK	LOW QUALITY PROTEIN: neuroblast differentiation-associated protein AHNAK [Camelus bactrianus]	-	-	-	-	GO:0043226//organelle;GO:0044424//intracellular part;GO:0044437//vacuolar part;GO:0044444//cytoplasmic part;GO:0005774//vacuolar membrane;GO:0005623//cell;GO:0070161//anchoring junction;GO:0019012//virion;GO:0005856//cytoskeleton;GO:0044423//virion part;GO:0005622//intracellular;GO:0043292//contractile fiber;GO:0098589//membrane region;GO:0071944//cell periphery;GO:0044446//intracellular organell…	GO:0005198//structural molecule activity;GO:0005488//binding;GO:1901363//heterocyclic compound binding;GO:0003723//RNA binding;GO:0097159//organic cyclic compound binding;GO:0005515//protein binding;GO:0003676//nucleic acid binding	GO:0050789//regulation of biological process;GO:1904062//regulation of cation transmembrane transport;GO:0032409//regulation of transporter activity;GO:0016043//cellular component organization;GO:0065009//regulation of molecular function;GO:0051924//regulation of calcium ion transport;GO:0070271//protein complex biogenesis;GO:1901019//regulation of calcium ion transmembrane transporter activity;G…
ncbi_105071105	NCAPD2	condensin complex subunit 1	-	-	-	-	GO:0043231//intracellular membrane-bounded organelle;GO:0005634//nucleus;GO:0043227//membrane-bounded organelle;GO:0044464//cell part;GO:0043232//intracellular non-membrane-bounded organelle;GO:0005694//chromosome;GO:0043229//intracellular organelle;GO:0043226//organelle;GO:0043228//non-membrane-bounded organelle;GO:0044424//intracellular part;GO:0005622//intracellular;GO:0005623//cell;GO:0000793…	-	GO:0044699//single-organism process;GO:0009987//cellular process;GO:0044763//single-organism cellular process;GO:0048285//organelle fission;GO:0016043//cellular component organization;GO:0022402//cell cycle process;GO:0071840//cellular component organization or biogenesis;GO:0000280//nuclear division;GO:0051276//chromosome organization;GO:0006996//organelle organization;GO:0007049//cell cycle
ncbi_105070146	TMEM179B	transmembrane protein 179B [Camelus bactrianus]	Genetic Information Processing	Transcription	ko03022//Basal transcription factors	K03131	-	-	-
ncbi_105071209	ACRBP	acrosin-binding protein [Camelus bactrianus]	-	-	-	-	GO:0043229//intracellular organelle;GO:0016023//cytoplasmic, membrane-bounded vesicle;GO:0031410//cytoplasmic vesicle;GO:0044444//cytoplasmic part;GO:0099503//secretory vesicle;GO:0005623//cell;GO:0031988//membrane-bounded vesicle;GO:0043227//membrane-bounded organelle;GO:0031982//vesicle;GO:0044424//intracellular part;GO:0043226//organelle;GO:0005737//cytoplasm;GO:0043231//intracellular membrane…	GO:0005488//binding	GO:0022414//reproductive process;GO:0032502//developmental process;GO:0003006//developmental process involved in reproduction;GO:0000003//reproduction
ncbi_105074987	KLB	beta-klotho [Camelus bactrianus]	-	-	-	-	-	GO:0005515//protein binding;GO:0019838//growth factor binding;GO:0005488//binding	GO:0008543//fibroblast growth factor receptor signaling pathway;GO:0044238//primary metabolic process;GO:0070887//cellular response to chemical stimulus;GO:0050794//regulation of cellular process;GO:0044344//cellular response to fibroblast growth factor stimulus;GO:0042221//response to chemical;GO:0071363//cellular response to growth factor stimulus;GO:0044763//single-organism cellular process;GO…
ncbi_105071072	ACAP3	arf-GAP with coiled-coil, ANK repeat and PH domain-containing protein 3 [Camelus bactrianus]	Cellular Processes	Transport and catabolism	ko04144//Endocytosis	K12489	-	GO:0005488//binding;GO:0043167//ion binding;GO:0043169//cation binding	-
ncbi_105080119	HCRT	orexin [Camelus bactrianus]	Environmental Information Processing	Signaling molecules and interaction	ko04080//Neuroactive ligand-receptor interaction	K05246	GO:0043231//intracellular membrane-bounded organelle;GO:0005737//cytoplasm;GO:0005622//intracellular;GO:0043227//membrane-bounded organelle;GO:0005623//cell;GO:0044464//cell part;GO:0044444//cytoplasmic part;GO:0043229//intracellular organelle;GO:0044424//intracellular part;GO:0043226//organelle	-	-
ncbi_105079090	TCEAL3	LOW QUALITY PROTEIN: transcription elongation factor A protein-like 3 [Vicugna pacos]	-	-	-	-	-	-	-
ncbi_105083720	MSN	moesin [Camelus bactrianus]	Cellular Processes;Organismal Systems	Cell motility;Immune system	ko04810//Regulation of actin cytoskeleton;ko04670//Leukocyte transendothelial migration	K05763	GO:0005924//cell-substrate adherens junction;GO:0071944//cell periphery;GO:0070161//anchoring junction;GO:0030055//cell-substrate junction;GO:0005912//adherens junction;GO:0005902//microvillus;GO:0044421//extracellular region part;GO:0043226//organelle;GO:0043232//intracellular non-membrane-bounded organelle;GO:0044464//cell part;GO:0043228//non-membrane-bounded organelle;GO:0098858//actin-based …	GO:0005515//protein binding;GO:0097159//organic cyclic compound binding;GO:0003723//RNA binding;GO:1901363//heterocyclic compound binding;GO:0019899//enzyme binding;GO:0003676//nucleic acid binding;GO:0008092//cytoskeletal protein binding;GO:0005488//binding;GO:0005198//structural molecule activity;GO:0019900//kinase binding	GO:0010467//gene expression;GO:0032502//developmental process;GO:0065007//biological regulation;GO:0002064//epithelial cell development;GO:0071704//organic substance metabolic process;GO:0044767//single-organism developmental process;GO:0009888//tissue development;GO:0002682//regulation of immune system process;GO:0022610//biological adhesion;GO:0008152//metabolic process;GO:0040012//regulation o…
ncbi_105067792	DPAGT1	UDP-N-acetylglucosamine--dolichyl-phosphate N-acetylglucosaminephosphotransferase [Camelus ferus]	Metabolism	Global and Overview;Glycan biosynthesis and metabolism	ko01100//Metabolic pathways;ko00510//N-Glycan biosynthesis	K01001	GO:0016020//membrane;GO:0043227//membrane-bounded organelle;GO:0044425//membrane part;GO:0031224//intrinsic component of membrane;GO:0043226//organelle	GO:0016740//transferase activity;GO:0003824//catalytic activity;GO:0016780//phosphotransferase activity, for other substituted phosphate groups;GO:0016772//transferase activity, transferring phosphorus-containing groups	GO:0043170//macromolecule metabolic process;GO:0009100//glycoprotein metabolic process;GO:0008299//isoprenoid biosynthetic process;GO:0009101//glycoprotein biosynthetic process;GO:0008610//lipid biosynthetic process;GO:0009987//cellular process;GO:0019538//protein metabolic process;GO:0044237//cellular metabolic process;GO:0044267//cellular protein metabolic process;GO:0044281//small molecule met…
ncbi_105070547	SLC25A1	LOW QUALITY PROTEIN: tricarboxylate transport protein, mitochondrial, partial [Camelus bactrianus]	-	-	-	-	GO:0044446//intracellular organelle part;GO:0031988//membrane-bounded vesicle;GO:0031982//vesicle;GO:0044422//organelle part;GO:0044424//intracellular part;GO:0043226//organelle;GO:0031967//organelle envelope;GO:0043227//membrane-bounded organelle;GO:0031090//organelle membrane;GO:0044464//cell part;GO:0043231//intracellular membrane-bounded organelle;GO:0019866//organelle inner membrane;GO:00056…	GO:0008514//organic anion transmembrane transporter activity;GO:0022892//substrate-specific transporter activity;GO:0015075//ion transmembrane transporter activity;GO:0005215//transporter activity;GO:0008509//anion transmembrane transporter activity;GO:0022857//transmembrane transporter activity;GO:0022891//substrate-specific transmembrane transporter activity;GO:0005342//organic acid transmembra…	GO:0051179//localization;GO:0044710//single-organism metabolic process;GO:0044699//single-organism process;GO:0006820//anion transport;GO:0051186//cofactor metabolic process;GO:0006639//acylglycerol metabolic process;GO:0015711//organic anion transport;GO:0006637//acyl-CoA metabolic process;GO:0005975//carbohydrate metabolic process;GO:0006793//phosphorus metabolic process;GO:0006638//neutral lip…
ncbi_105071064	MRPL20	39S ribosomal protein L20, mitochondrial [Camelus bactrianus]	Genetic Information Processing	Translation	ko03010//Ribosome	K02887	GO:0043229//intracellular organelle;GO:0044391//ribosomal subunit;GO:0043232//intracellular non-membrane-bounded organelle;GO:0005840//ribosome;GO:0044464//cell part;GO:0043226//organelle;GO:0043227//membrane-bounded organelle;GO:0043231//intracellular membrane-bounded organelle;GO:0043228//non-membrane-bounded organelle;GO:0032991//macromolecular complex;GO:1990904//ribonucleoprotein complex;GO:…	GO:0005488//binding;GO:0003676//nucleic acid binding;GO:1901363//heterocyclic compound binding;GO:0097159//organic cyclic compound binding;GO:0003723//RNA binding	GO:0010467//gene expression;GO:0071704//organic substance metabolic process;GO:0008152//metabolic process;GO:0043170//macromolecule metabolic process
ncbi_105066537	USP34	LOW QUALITY PROTEIN: ubiquitin carboxyl-terminal hydrolase 34 [Camelus bactrianus]	-	-	-	-	-	-	-
ncbi_105080124	KAT2A	LOW QUALITY PROTEIN: histone acetyltransferase KAT2A [Vicugna pacos]	Organismal Systems;Environmental Information Processing	Signal transduction;Endocrine system	ko04919//Thyroid hormone signaling pathway;ko04330//Notch signaling pathway	K06062	GO:0005622//intracellular;GO:1990234//transferase complex;GO:1902494//catalytic complex;GO:0044422//organelle part;GO:0043233//organelle lumen;GO:1902493//acetyltransferase complex;GO:0031248//protein acetyltransferase complex;GO:0005623//cell;GO:0044451//nucleoplasm part;GO:0005856//cytoskeleton;GO:0070013//intracellular organelle lumen;GO:0000123//histone acetyltransferase complex;GO:0043232//i…	GO:0016407//acetyltransferase activity;GO:0016746//transferase activity, transferring acyl groups;GO:0034212//peptide N-acetyltransferase activity;GO:0000989//transcription factor activity, transcription factor binding;GO:0016410//N-acyltransferase activity;GO:0019899//enzyme binding;GO:0003824//catalytic activity;GO:0003712//transcription cofactor activity;GO:0016747//transferase activity, trans…	GO:0016043//cellular component organization;GO:0007389//pattern specification process;GO:0016570//histone modification;GO:0009653//anatomical structure morphogenesis;GO:0007417//central nervous system development;GO:0010608//posttranscriptional regulation of gene expression;GO:0007275//multicellular organism development;GO:0018393//internal peptidyl-lysine acetylation;GO:0080090//regulation of pr…
ncbi_105070557	MZT2B	mitotic-spindle organizing protein 2B [Camelus bactrianus]	-	-	-	-	-	-	-
ncbi_105071057	LOC105071057	fibronectin type-III domain-containing transmembrane protein C1orf233 homolog, partial [Camelus dromedarius]	-	-	-	-	-	-	-
ncbi_105067314	VCP	transitional endoplasmic reticulum ATPase	Genetic Information Processing	Folding, sorting and degradation	ko04141//Protein processing in endoplasmic reticulum	K13525	GO:0031988//membrane-bounded vesicle;GO:0031981//nuclear lumen;GO:0000835//ER ubiquitin ligase complex;GO:0070013//intracellular organelle lumen;GO:0005622//intracellular;GO:0044427//chromosomal part;GO:0016020//membrane;GO:0000502//proteasome complex;GO:0098796//membrane protein complex;GO:0000151//ubiquitin ligase complex;GO:0043227//membrane-bounded organelle;GO:0005737//cytoplasm;GO:0043231//…	GO:0019899//enzyme binding;GO:0097367//carbohydrate derivative binding;GO:0097159//organic cyclic compound binding;GO:0098772//molecular function regulator;GO:0016462//pyrophosphatase activity;GO:0016504//peptidase activator activity;GO:0005488//binding;GO:0016817//hydrolase activity, acting on acid anhydrides;GO:0019902//phosphatase binding;GO:0003723//RNA binding;GO:0032550//purine ribonucleosi…	GO:0045184//establishment of protein localization;GO:0043413//macromolecule glycosylation;GO:0006301//postreplication repair;GO:0009266//response to temperature stimulus;GO:0019538//protein metabolic process;GO:0044265//cellular macromolecule catabolic process;GO:0010498//proteasomal protein catabolic process;GO:0044257//cellular protein catabolic process;GO:0009056//catabolic process;GO:0044403/…
ncbi_105079092	GLRA4	glycine receptor subunit alpha-4 [Camelus bactrianus]	-	-	-	-	GO:0044425//membrane part;GO:0016020//membrane;GO:0044464//cell part;GO:0034702//ion channel complex;GO:0044459//plasma membrane part;GO:0098590//plasma membrane region;GO:0031224//intrinsic component of membrane;GO:0016021//integral component of membrane;GO:0071944//cell periphery;GO:0098805//whole membrane;GO:1990351//transporter complex;GO:0097060//synaptic membrane;GO:0032991//macromolecular …	GO:0015267//channel activity;GO:0043177//organic acid binding;GO:0099600//transmembrane receptor activity;GO:0005215//transporter activity;GO:0005216//ion channel activity;GO:0036094//small molecule binding;GO:0022834//ligand-gated channel activity;GO:0022803//passive transmembrane transporter activity;GO:0022892//substrate-specific transporter activity;GO:0022891//substrate-specific transmembran…	GO:0006821//chloride transport;GO:0044699//single-organism process;GO:0051179//localization;GO:1902578//single-organism localization;GO:0051234//establishment of localization;GO:0015698//inorganic anion transport;GO:0006810//transport;GO:0044765//single-organism transport;GO:0006820//anion transport;GO:0006811//ion transport
ncbi_105071091	CD4	T-cell surface glycoprotein CD4 [Camelus bactrianus]	Organismal Systems;Environmental Information Processing	Signaling molecules and interaction;Immune system	ko04514//Cell adhesion molecules (CAMs);ko04660//T cell receptor signaling pathway;ko04640//Hematopoietic cell lineage;ko04612//Antigen processing and presentation	K06454	GO:0044446//intracellular organelle part;GO:0044464//cell part;GO:0005886//plasma membrane;GO:0043231//intracellular membrane-bounded organelle;GO:0043226//organelle;GO:0044444//cytoplasmic part;GO:0044424//intracellular part;GO:0044422//organelle part;GO:0098589//membrane region;GO:0044432//endoplasmic reticulum part;GO:0044459//plasma membrane part;GO:0098805//whole membrane;GO:0012505//endomem…	GO:0005488//binding;GO:0019900//kinase binding;GO:0005515//protein binding;GO:0019899//enzyme binding;GO:0004871//signal transducer activity;GO:0043169//cation binding;GO:0004872//receptor activity;GO:0046872//metal ion binding;GO:0046914//transition metal ion binding;GO:0046983//protein dimerization activity;GO:0038023//signaling receptor activity;GO:0043167//ion binding;GO:0060089//molecular tr…	GO:0051174//regulation of phosphorus metabolic process;GO:0051179//localization;GO:0001934//positive regulation of protein phosphorylation;GO:0002520//immune system development;GO:0009058//biosynthetic process;GO:0051246//regulation of protein metabolic process;GO:0034613//cellular protein localization;GO:0031325//positive regulation of cellular metabolic process;GO:0043412//macromolecule modific…
ncbi_105071054	LOC105071054	solute carrier family 35 member E2	-	-	-	-	-	-	-
ncbi_105083738	HEPH	hephaestin [Camelus bactrianus]	Organismal Systems;Metabolism	Digestive system;Metabolism of cofactors and vitamins	ko04978//Mineral absorption;ko00860//Porphyrin and chlorophyll metabolism	K14735	GO:0016020//membrane;GO:0005623//cell;GO:0044464//cell part	GO:0003824//catalytic activity;GO:0046872//metal ion binding;GO:0043169//cation binding;GO:0046914//transition metal ion binding;GO:0005488//binding;GO:0043167//ion binding;GO:0005506//iron ion binding	GO:0055065//metal ion homeostasis;GO:0065008//regulation of biological quality;GO:0044699//single-organism process;GO:0009987//cellular process;GO:0008152//metabolic process;GO:0000041//transition metal ion transport;GO:0006873//cellular ion homeostasis;GO:0006810//transport;GO:0055076//transition metal ion homeostasis;GO:0046916//cellular transition metal ion homeostasis;GO:0006875//cellular met…
ncbi_105080127	DNAJC7	dnaJ homolog subfamily C member 7 [Camelus ferus]	-	-	-	-	GO:0043226//organelle;GO:0043227//membrane-bounded organelle;GO:0044464//cell part;GO:0044424//intracellular part;GO:0005623//cell;GO:0005622//intracellular;GO:0031982//vesicle;GO:0031988//membrane-bounded vesicle	GO:0005515//protein binding;GO:0005488//binding	GO:0006457//protein folding;GO:0042026//protein refolding;GO:0009987//cellular process
ncbi_105074952	RPL9	60S ribosomal protein L9 [Camelus bactrianus]	Genetic Information Processing	Translation	ko03010//Ribosome	K02940	GO:0043229//intracellular organelle;GO:0044446//intracellular organelle part;GO:0005623//cell;GO:0043226//organelle;GO:0030529//intracellular ribonucleoprotein complex;GO:0005622//intracellular;GO:0070161//anchoring junction;GO:0044464//cell part;GO:0044391//ribosomal subunit;GO:0005912//adherens junction;GO:0043228//non-membrane-bounded organelle;GO:0005924//cell-substrate adherens junction;GO:0…	GO:0097159//organic cyclic compound binding;GO:0003676//nucleic acid binding;GO:1901363//heterocyclic compound binding;GO:0005198//structural molecule activity;GO:0003723//RNA binding;GO:0005488//binding	GO:0006401//RNA catabolic process;GO:0051179//localization;GO:0008152//metabolic process;GO:0006518//peptide metabolic process;GO:0034641//cellular nitrogen compound metabolic process;GO:0044764//multi-organism cellular process;GO:0051704//multi-organism process;GO:0016043//cellular component organization;GO:0006613//cotranslational protein targeting to membrane;GO:0044248//cellular catabolic pro…
ncbi_105071199	MXRA8	matrix-remodeling-associated protein 8 [Camelus bactrianus]	-	-	-	-	GO:0031988//membrane-bounded vesicle;GO:0031982//vesicle;GO:0043227//membrane-bounded organelle;GO:0043226//organelle	-	GO:0032502//developmental process;GO:0044767//single-organism developmental process;GO:0048731//system development;GO:0044699//single-organism process;GO:0048869//cellular developmental process;GO:0009987//cellular process;GO:0030154//cell differentiation;GO:0032501//multicellular organismal process;GO:0048468//cell development;GO:0048856//anatomical structure development;GO:0007399//nervous syst…
ncbi_105082163	CDC25C	M-phase inducer phosphatase 3 [Camelus ferus]	Organismal Systems;Cellular Processes	Cell growth and death;Endocrine system	ko04110//Cell cycle;ko04114//Oocyte meiosis;ko04914//Progesterone-mediated oocyte maturation	K05867	GO:0005623//cell;GO:0043231//intracellular membrane-bounded organelle;GO:0005622//intracellular;GO:0043227//membrane-bounded organelle;GO:0043229//intracellular organelle;GO:0044424//intracellular part;GO:0043226//organelle;GO:0044464//cell part	GO:0016787//hydrolase activity;GO:0016788//hydrolase activity, acting on ester bonds;GO:0005515//protein binding;GO:0042578//phosphoric ester hydrolase activity;GO:0003824//catalytic activity;GO:0016791//phosphatase activity;GO:0019899//enzyme binding;GO:0019900//kinase binding;GO:0005488//binding;GO:0004721//phosphoprotein phosphatase activity;GO:0019904//protein domain specific binding	GO:0008152//metabolic process;GO:1903047//mitotic cell cycle process;GO:0007049//cell cycle;GO:0071704//organic substance metabolic process;GO:0043412//macromolecule modification;GO:0044260//cellular macromolecule metabolic process;GO:0044237//cellular metabolic process;GO:0044238//primary metabolic process;GO:0006996//organelle organization;GO:0006793//phosphorus metabolic process;GO:0044699//si…
ncbi_105080110	HSD17B1	estradiol 17-beta-dehydrogenase 1 [Camelus bactrianus]	Metabolism;Organismal Systems	Lipid metabolism;Global and Overview;Endocrine system	ko01100//Metabolic pathways;ko00140//Steroid hormone biosynthesis;ko04913//Ovarian Steroidogenesis	K00044	GO:0031090//organelle membrane;GO:0016020//membrane;GO:0043229//intracellular organelle;GO:0005623//cell;GO:0043226//organelle;GO:0044424//intracellular part;GO:0043231//intracellular membrane-bounded organelle;GO:0005622//intracellular;GO:0043227//membrane-bounded organelle;GO:0044422//organelle part;GO:0044464//cell part	GO:0003824//catalytic activity	GO:0006629//lipid metabolic process;GO:0044711//single-organism biosynthetic process;GO:0044699//single-organism process;GO:0008152//metabolic process;GO:1901576//organic substance biosynthetic process;GO:0044710//single-organism metabolic process;GO:1901362//organic cyclic compound biosynthetic process;GO:0006694//steroid biosynthetic process;GO:0008202//steroid metabolic process;GO:0008610//lip…
ncbi_105067318	UNC13B	protein unc-13 homolog B	Organismal Systems	Nervous system	ko04721//Synaptic vesicle cycle	K15293	-	-	-
ncbi_105071093	MLF2	myeloid leukemia factor 2 [Camelus bactrianus]	-	-	-	-	-	-	-
ncbi_105076446	SPI1	transcription factor PU.1 [Camelus bactrianus]	Organismal Systems	Development	ko04380//Osteoclast differentiation	K09438	-	-	-
ncbi_105075940	STAG2	cohesin subunit SA-2	Cellular Processes	Cell growth and death	ko04110//Cell cycle;ko04110//Cell cycle	K06671	GO:0043227//membrane-bounded organelle;GO:0044428//nuclear part;GO:0032991//macromolecular complex;GO:0044422//organelle part;GO:0044427//chromosomal part;GO:0044424//intracellular part;GO:0005623//cell;GO:0005694//chromosome;GO:0043226//organelle;GO:0043229//intracellular organelle;GO:0098687//chromosomal region;GO:0043233//organelle lumen;GO:0005634//nucleus;GO:0043228//non-membrane-bounded org…	GO:0005488//binding	GO:0022403//cell cycle phase;GO:0010564//regulation of cell cycle process;GO:0065007//biological regulation;GO:0006464//cellular protein modification process;GO:0044707//single-multicellular organism process;GO:0050794//regulation of cellular process;GO:0043412//macromolecule modification;GO:0044267//cellular protein metabolic process;GO:0051320//S phase;GO:0051325//interphase;GO:0050789//regulat…
ncbi_105068645	RAI2	retinoic acid-induced protein 2	-	-	-	-	-	-	-
ncbi_105071202	TTLL10	inactive polyglycylase TTLL10 [Camelus bactrianus]	-	-	-	-	-	-	-
ncbi_105071100	NOP2	probable 28S rRNA (cytosine(4447)-C(5))-methyltransferase	-	-	-	-	GO:0005623//cell;GO:0044464//cell part;GO:0044424//intracellular part;GO:0005622//intracellular;GO:0043226//organelle;GO:0043229//intracellular organelle;GO:0043228//non-membrane-bounded organelle;GO:0043232//intracellular non-membrane-bounded organelle	GO:0003824//catalytic activity;GO:0016741//transferase activity, transferring one-carbon groups;GO:1901363//heterocyclic compound binding;GO:0016740//transferase activity;GO:0097159//organic cyclic compound binding;GO:0008168//methyltransferase activity;GO:0003723//RNA binding;GO:0005488//binding;GO:0003676//nucleic acid binding	GO:0006807//nitrogen compound metabolic process;GO:0090304//nucleic acid metabolic process;GO:0006139//nucleobase-containing compound metabolic process;GO:0016072//rRNA metabolic process;GO:0016070//RNA metabolic process;GO:0034660//ncRNA metabolic process;GO:0044238//primary metabolic process;GO:0006725//cellular aromatic compound metabolic process;GO:0046483//heterocycle metabolic process;GO:00…
ncbi_105071198	ANKRD65	ankyrin repeat domain-containing protein 65 [Camelus bactrianus]	-	-	-	-	-	-	-
ncbi_105071073	UBE2J2	ubiquitin-conjugating enzyme E2 J2 [Camelus ferus]	Genetic Information Processing	Folding, sorting and degradation	ko04141//Protein processing in endoplasmic reticulum;ko04120//Ubiquitin mediated proteolysis	K04554	-	-	-
ncbi_105067778	USP2	ubiquitin carboxyl-terminal hydrolase 2	-	-	-	-	GO:0044424//intracellular part;GO:0005623//cell;GO:0043227//membrane-bounded organelle;GO:0043226//organelle;GO:0005737//cytoplasm;GO:0005622//intracellular;GO:0044444//cytoplasmic part;GO:0044464//cell part;GO:0043231//intracellular membrane-bounded organelle;GO:0043229//intracellular organelle	GO:0019783//ubiquitin-like protein-specific protease activity;GO:0003824//catalytic activity;GO:0070011//peptidase activity, acting on L-amino acid peptides;GO:0008234//cysteine-type peptidase activity;GO:0101005//ubiquitinyl hydrolase activity;GO:0019899//enzyme binding;GO:0008233//peptidase activity;GO:0005488//binding;GO:0005515//protein binding;GO:0044389//ubiquitin-like protein ligase bindin…	GO:0044260//cellular macromolecule metabolic process;GO:0009056//catabolic process;GO:0065007//biological regulation;GO:0051726//regulation of cell cycle;GO:0036211//protein modification process;GO:0009057//macromolecule catabolic process;GO:0050794//regulation of cellular process;GO:0031647//regulation of protein stability;GO:1901575//organic substance catabolic process;GO:0019941//modification-…
ncbi_105070129	GANAB	neutral alpha-glucosidase AB	Metabolism;Genetic Information Processing	Folding, sorting and degradation;Glycan biosynthesis and metabolism;Global and Overview	ko01100//Metabolic pathways;ko04141//Protein processing in endoplasmic reticulum;ko00510//N-Glycan biosynthesis	K05546	GO:0031988//membrane-bounded vesicle;GO:0043226//organelle;GO:0032991//macromolecular complex;GO:0043234//protein complex;GO:0031982//vesicle;GO:0043227//membrane-bounded organelle	GO:0005488//binding;GO:1901363//heterocyclic compound binding;GO:0003824//catalytic activity;GO:0016798//hydrolase activity, acting on glycosyl bonds;GO:0003676//nucleic acid binding;GO:0003723//RNA binding;GO:0097159//organic cyclic compound binding;GO:0016787//hydrolase activity	GO:0044238//primary metabolic process;GO:0008152//metabolic process
ncbi_105070565	LOC105070565	apoptosis-inducing factor 3	-	-	-	-	-	-	-
ncbi_105067804	UPK2	uroplakin-2 [Camelus ferus]	-	-	-	-	GO:0042175//nuclear outer membrane-endoplasmic reticulum membrane network;GO:0005737//cytoplasm;GO:0043226//organelle;GO:0031982//vesicle;GO:0044425//membrane part;GO:0031988//membrane-bounded vesicle;GO:0031224//intrinsic component of membrane;GO:0098588//bounding membrane of organelle;GO:0044444//cytoplasmic part;GO:0043227//membrane-bounded organelle;GO:0031300//intrinsic component of organell…	GO:0005488//binding;GO:0005515//protein binding;GO:0046983//protein dimerization activity	GO:0044699//single-organism process;GO:0009987//cellular process;GO:0030154//cell differentiation;GO:0016043//cellular component organization;GO:0044763//single-organism cellular process;GO:0044767//single-organism developmental process;GO:0048869//cellular developmental process;GO:0032502//developmental process;GO:0071840//cellular component organization or biogenesis
ncbi_105071097	ING4	inhibitor of growth protein 4	-	-	-	-	GO:0043231//intracellular membrane-bounded organelle;GO:0032991//macromolecular complex;GO:0044424//intracellular part;GO:0043233//organelle lumen;GO:0031981//nuclear lumen;GO:0043226//organelle;GO:0044446//intracellular organelle part;GO:1990234//transferase complex;GO:0044464//cell part;GO:0031974//membrane-enclosed lumen;GO:0043227//membrane-bounded organelle;GO:0043234//protein complex;GO:190…	GO:0043169//cation binding;GO:0000989//transcription factor activity, transcription factor binding;GO:0042393//histone binding;GO:0005515//protein binding;GO:0000988//transcription factor activity, protein binding;GO:0046872//metal ion binding;GO:0005488//binding;GO:0043167//ion binding;GO:0046914//transition metal ion binding;GO:0003712//transcription cofactor activity	GO:0010468//regulation of gene expression;GO:0008283//cell proliferation;GO:0030330//DNA damage response, signal transduction by p53 class mediator;GO:0007154//cell communication;GO:0018393//internal peptidyl-lysine acetylation;GO:0044260//cellular macromolecule metabolic process;GO:0071704//organic substance metabolic process;GO:2001141//regulation of RNA biosynthetic process;GO:0007165//signal …
ncbi_105080112	ATP6V0A1	V-type proton ATPase 116 kDa subunit a	Organismal Systems;Metabolism;Cellular Processes	Nervous system;Global and Overview;Energy metabolism;Transport and catabolism;Excretory system	ko01100//Metabolic pathways;ko04145//Phagosome;ko04142//Lysosome;ko00190//Oxidative phosphorylation;ko04721//Synaptic vesicle cycle;ko04966//Collecting duct acid secretion	K02154	GO:0044425//membrane part;GO:0043226//organelle;GO:0005623//cell;GO:0044424//intracellular part;GO:0032991//macromolecular complex;GO:0016020//membrane;GO:0043234//protein complex;GO:0031988//membrane-bounded vesicle;GO:0031224//intrinsic component of membrane;GO:0005622//intracellular;GO:0031982//vesicle;GO:0043227//membrane-bounded organelle;GO:0033177//proton-transporting two-sector ATPase com…	GO:0008324//cation transmembrane transporter activity;GO:0022891//substrate-specific transmembrane transporter activity;GO:0022857//transmembrane transporter activity;GO:0015075//ion transmembrane transporter activity;GO:0005515//protein binding;GO:0022892//substrate-specific transporter activity;GO:0015077//monovalent inorganic cation transmembrane transporter activity;GO:0005488//binding;GO:002…	GO:0044763//single-organism cellular process;GO:0044765//single-organism transport;GO:0015992//proton transport;GO:0006812//cation transport;GO:1902578//single-organism localization;GO:0006811//ion transport;GO:0015988//energy coupled proton transmembrane transport, against electrochemical gradient;GO:0044699//single-organism process;GO:1902600//hydrogen ion transmembrane transport;GO:0009987//ce…
ncbi_105075942	XIAP	E3 ubiquitin-protein ligase XIAP [Camelus ferus]	Genetic Information Processing;Environmental Information Processing;Cellular Processes	Signal transduction;Cell growth and death;Folding, sorting and degradation;Cellular commiunity	ko04510//Focal adhesion;ko04120//Ubiquitin mediated proteolysis;ko04064//NF-kappa B signaling pathway;ko04210//Apoptosis	K04725	GO:0044424//intracellular part;GO:0005622//intracellular;GO:0043229//intracellular organelle;GO:0043226//organelle;GO:0043227//membrane-bounded organelle;GO:0005623//cell;GO:0043231//intracellular membrane-bounded organelle;GO:0044464//cell part	GO:0046872//metal ion binding;GO:0004866//endopeptidase inhibitor activity;GO:0046914//transition metal ion binding;GO:0030414//peptidase inhibitor activity;GO:0016740//transferase activity;GO:0004857//enzyme inhibitor activity;GO:0061135//endopeptidase regulator activity;GO:0098772//molecular function regulator;GO:0043169//cation binding;GO:0003824//catalytic activity;GO:0030234//enzyme regulato…	GO:0010941//regulation of cell death;GO:0043069//negative regulation of programmed cell death;GO:0023056//positive regulation of signaling;GO:0065007//biological regulation;GO:0032268//regulation of cellular protein metabolic process;GO:0048523//negative regulation of cellular process;GO:0060255//regulation of macromolecule metabolic process;GO:0009967//positive regulation of signal transduction;…
ncbi_105065936	SLC5A9	sodium/glucose cotransporter 4	-	-	-	-	GO:0031224//intrinsic component of membrane;GO:0016020//membrane;GO:0043226//organelle;GO:0044425//membrane part;GO:0031982//vesicle;GO:0043227//membrane-bounded organelle;GO:0031988//membrane-bounded vesicle	-	GO:0009987//cellular process;GO:0044763//single-organism cellular process;GO:0051179//localization;GO:0051234//establishment of localization;GO:0044699//single-organism process
ncbi_105082263	HSPA9	stress-70 protein, mitochondrial [Camelus bactrianus]	Genetic Information Processing	Folding, sorting and degradation	ko03018//RNA degradation	K04043	GO:0043226//organelle;GO:0005623//cell;GO:0043231//intracellular membrane-bounded organelle;GO:0009295//nucleoid;GO:0031982//vesicle;GO:0043227//membrane-bounded organelle;GO:0005912//adherens junction;GO:0005622//intracellular;GO:0044424//intracellular part;GO:0005924//cell-substrate adherens junction;GO:0043229//intracellular organelle;GO:0070161//anchoring junction;GO:0031988//membrane-bounded…	GO:0097159//organic cyclic compound binding;GO:0032550//purine ribonucleoside binding;GO:1901363//heterocyclic compound binding;GO:0003723//RNA binding;GO:0001883//purine nucleoside binding;GO:0003676//nucleic acid binding;GO:0001882//nucleoside binding;GO:0097367//carbohydrate derivative binding;GO:0005515//protein binding;GO:0036094//small molecule binding;GO:0032549//ribonucleoside binding;GO:…	GO:0071704//organic substance metabolic process;GO:0019538//protein metabolic process;GO:0070727//cellular macromolecule localization;GO:0008152//metabolic process;GO:0008104//protein localization;GO:0051641//cellular localization;GO:0051234//establishment of localization;GO:0046907//intracellular transport;GO:0015031//protein transport;GO:0006886//intracellular protein transport;GO:0006810//tran…
ncbi_105080104	TUBG2	tubulin gamma-2 chain	-	-	-	-	GO:0005856//cytoskeleton;GO:0005876//spindle microtubule;GO:0070013//intracellular organelle lumen;GO:0043229//intracellular organelle;GO:0099513//polymeric cytoskeletal fiber;GO:0043228//non-membrane-bounded organelle;GO:0005819//spindle;GO:0005634//nucleus;GO:0043226//organelle;GO:0005737//cytoplasm;GO:0031981//nuclear lumen;GO:0043233//organelle lumen;GO:0044464//cell part;GO:0044444//cytoplas…	GO:0036094//small molecule binding;GO:0017111//nucleoside-triphosphatase activity;GO:0016817//hydrolase activity, acting on acid anhydrides;GO:0001882//nucleoside binding;GO:0016787//hydrolase activity;GO:0032549//ribonucleoside binding;GO:1901363//heterocyclic compound binding;GO:0016818//hydrolase activity, acting on acid anhydrides, in phosphorus-containing anhydrides;GO:0005488//binding;GO:00…	GO:0016043//cellular component organization;GO:0043623//cellular protein complex assembly;GO:0007017//microtubule-based process;GO:0007010//cytoskeleton organization;GO:0044085//cellular component biogenesis;GO:0006461//protein complex assembly;GO:0044699//single-organism process;GO:0071840//cellular component organization or biogenesis;GO:0071822//protein complex subunit organization;GO:0009987/…
ncbi_105071062	TMEM88B	transmembrane protein 88B [Camelus bactrianus]	-	-	-	-	-	-	-
ncbi_105070567	SNAP29	synaptosomal-associated protein 29 [Camelus bactrianus]	Genetic Information Processing	Folding, sorting and degradation	ko04130//SNARE interactions in vesicular transport	K08509	GO:0032991//macromolecular complex;GO:0044430//cytoskeletal part;GO:0044424//intracellular part;GO:0015630//microtubule cytoskeleton;GO:0043228//non-membrane-bounded organelle;GO:0042995//cell projection;GO:0043226//organelle;GO:0043229//intracellular organelle;GO:0016020//membrane;GO:0005623//cell;GO:0005622//intracellular;GO:0005815//microtubule organizing center;GO:0005856//cytoskeleton;GO:004…	-	GO:0009056//catabolic process;GO:0051234//establishment of localization;GO:0051179//localization;GO:0033036//macromolecule localization;GO:0006810//transport;GO:0044237//cellular metabolic process;GO:0048284//organelle fusion;GO:0044248//cellular catabolic process;GO:0006996//organelle organization;GO:0009987//cellular process;GO:0071840//cellular component organization or biogenesis;GO:0016043//…
ncbi_105067539	STOML2	stomatin-like protein 2, mitochondrial [Camelus bactrianus]	-	-	-	-	GO:0031974//membrane-enclosed lumen;GO:0043227//membrane-bounded organelle;GO:0043235//receptor complex;GO:0031967//organelle envelope;GO:0005622//intracellular;GO:0044425//membrane part;GO:0005623//cell;GO:0016020//membrane;GO:0031975//envelope;GO:0098589//membrane region;GO:0019898//extrinsic component of membrane;GO:0043232//intracellular non-membrane-bounded organelle;GO:0043234//protein comp…	GO:0005488//binding;GO:0005543//phospholipid binding;GO:0043168//anion binding;GO:1901611//phosphatidylglycerol binding;GO:0043167//ion binding;GO:0005515//protein binding;GO:0008289//lipid binding	GO:0051052//regulation of DNA metabolic process;GO:0002684//positive regulation of immune system process;GO:0007166//cell surface receptor signaling pathway;GO:0033036//macromolecule localization;GO:2000112//regulation of cellular macromolecule biosynthetic process;GO:0071593//lymphocyte aggregation;GO:0010556//regulation of macromolecule biosynthetic process;GO:0048284//organelle fusion;GO:00511…
ncbi_105071079	LOC105071079	RING finger protein [Cricetulus griseus]	-	-	-	-	-	-	-
ncbi_105074949	UGDH	UDP-glucose 6-dehydrogenase [Camelus bactrianus]	Metabolism	Global and Overview;Carbohydrate metabolism	ko01100//Metabolic pathways;ko00520//Amino sugar and nucleotide sugar metabolism;ko00500//Starch and sucrose metabolism;ko00040//Pentose and glucuronate interconversions;ko00053//Ascorbate and aldarate metabolism	K00012	GO:0044424//intracellular part;GO:0044464//cell part;GO:0043227//membrane-bounded organelle;GO:0043231//intracellular membrane-bounded organelle;GO:0043229//intracellular organelle;GO:0031982//vesicle;GO:0031988//membrane-bounded vesicle;GO:0043226//organelle;GO:0005622//intracellular;GO:0005623//cell	GO:1901265//nucleoside phosphate binding;GO:0000166//nucleotide binding;GO:0016614//oxidoreductase activity, acting on CH-OH group of donors;GO:0097159//organic cyclic compound binding;GO:0005488//binding;GO:0016616//oxidoreductase activity, acting on the CH-OH group of donors, NAD or NADP as acceptor;GO:1901363//heterocyclic compound binding;GO:0003824//catalytic activity;GO:0036094//small molec…	GO:0044238//primary metabolic process;GO:0044699//single-organism process;GO:0009653//anatomical structure morphogenesis;GO:0009225//nucleotide-sugar metabolic process;GO:0008152//metabolic process;GO:0071704//organic substance metabolic process;GO:1901360//organic cyclic compound metabolic process;GO:0044707//single-multicellular organism process;GO:0009226//nucleotide-sugar biosynthetic process…
ncbi_105082176	SIL1	nucleotide exchange factor SIL1	Genetic Information Processing	Folding, sorting and degradation	ko04141//Protein processing in endoplasmic reticulum	K14001	GO:0005623//cell;GO:0044424//intracellular part;GO:0043226//organelle;GO:0043227//membrane-bounded organelle;GO:0043231//intracellular membrane-bounded organelle;GO:0044464//cell part;GO:0005622//intracellular;GO:0043229//intracellular organelle	-	-
ncbi_105067867	CXCR5	C-X-C chemokine receptor type 5 [Camelus bactrianus]	Environmental Information Processing;Organismal Systems	Immune system;Signaling molecules and interaction	ko04060//Cytokine-cytokine receptor interaction;ko04062//Chemokine signaling pathway	K04190	GO:0005886//plasma membrane;GO:0044464//cell part;GO:0071944//cell periphery;GO:0005623//cell;GO:0044459//plasma membrane part;GO:0031224//intrinsic component of membrane;GO:0016020//membrane;GO:0044425//membrane part	GO:0001637//G-protein coupled chemoattractant receptor activity;GO:0004872//receptor activity;GO:0060089//molecular transducer activity;GO:0001653//peptide receptor activity;GO:0004871//signal transducer activity;GO:0099600//transmembrane receptor activity;GO:0004896//cytokine receptor activity;GO:0004930//G-protein coupled receptor activity;GO:0008528//G-protein coupled peptide receptor activity…	GO:0002376//immune system process;GO:0023052//signaling;GO:0044699//single-organism process;GO:0051726//regulation of cell cycle;GO:0007275//multicellular organism development;GO:0007165//signal transduction;GO:0070887//cellular response to chemical stimulus;GO:0010564//regulation of cell cycle process;GO:0048856//anatomical structure development;GO:0044700//single organism signaling;GO:0032502//…
ncbi_105069830	COPS7B	COP9 signalosome complex subunit 7b	-	-	-	-	GO:0032991//macromolecular complex;GO:0044464//cell part;GO:0043226//organelle;GO:0005634//nucleus;GO:0043227//membrane-bounded organelle;GO:0044428//nuclear part;GO:0031974//membrane-enclosed lumen;GO:0070013//intracellular organelle lumen;GO:0043233//organelle lumen;GO:0031981//nuclear lumen;GO:0044446//intracellular organelle part;GO:0005623//cell;GO:0043231//intracellular membrane-bounded org…	GO:0005488//binding	GO:0070646//protein modification by small protein removal;GO:0006464//cellular protein modification process;GO:0043170//macromolecule metabolic process;GO:0036211//protein modification process;GO:0006508//proteolysis;GO:0044237//cellular metabolic process;GO:0070647//protein modification by small protein conjugation or removal;GO:0044238//primary metabolic process;GO:0044260//cellular macromolecu…
ncbi_105068650	PPEF1	serine/threonine-protein phosphatase with EF-hands 1 [Camelus bactrianus]	-	-	-	-	-	GO:0003824//catalytic activity;GO:0046872//metal ion binding;GO:0043167//ion binding;GO:0046914//transition metal ion binding;GO:0005488//binding;GO:0043169//cation binding	GO:0006796//phosphate-containing compound metabolic process;GO:0007600//sensory perception;GO:0003008//system process;GO:0008152//metabolic process;GO:0044237//cellular metabolic process;GO:0050877//neurological system process;GO:0006793//phosphorus metabolic process;GO:0009987//cellular process;GO:0032501//multicellular organismal process
ncbi_105067798	RPS25	40S ribosomal protein S25 [Homo sapiens]	Genetic Information Processing	Translation	ko03010//Ribosome	K02975	GO:0005737//cytoplasm;GO:0030529//intracellular ribonucleoprotein complex;GO:0044444//cytoplasmic part;GO:0043228//non-membrane-bounded organelle;GO:1990904//ribonucleoprotein complex;GO:0032991//macromolecular complex;GO:0043232//intracellular non-membrane-bounded organelle;GO:0043227//membrane-bounded organelle;GO:0044464//cell part;GO:0044391//ribosomal subunit;GO:0031982//vesicle;GO:0043231//…	GO:0005488//binding;GO:0097159//organic cyclic compound binding;GO:1901363//heterocyclic compound binding;GO:0003723//RNA binding;GO:0003676//nucleic acid binding	GO:0009058//biosynthetic process;GO:0008152//metabolic process;GO:0051234//establishment of localization;GO:0033036//macromolecule localization;GO:0071702//organic substance transport;GO:0006139//nucleobase-containing compound metabolic process;GO:0010467//gene expression;GO:0032774//RNA biosynthetic process;GO:0006613//cotranslational protein targeting to membrane;GO:0045184//establishment of pr…
ncbi_105082260	GFRA3	GDNF family receptor alpha-3 [Camelus bactrianus]	-	-	-	-	GO:0071944//cell periphery;GO:0044425//membrane part;GO:0005622//intracellular;GO:0044424//intracellular part;GO:0044459//plasma membrane part;GO:0005623//cell;GO:0016020//membrane;GO:0044464//cell part;GO:0043227//membrane-bounded organelle;GO:0043226//organelle;GO:0005886//plasma membrane	GO:0004872//receptor activity;GO:0099600//transmembrane receptor activity;GO:0038023//signaling receptor activity;GO:0004888//transmembrane signaling receptor activity;GO:0060089//molecular transducer activity;GO:0004871//signal transducer activity	GO:0031175//neuron projection development;GO:0009605//response to external stimulus;GO:0032989//cellular component morphogenesis;GO:0032501//multicellular organismal process;GO:0048869//cellular developmental process;GO:0040011//locomotion;GO:0006928//movement of cell or subcellular component;GO:0042221//response to chemical;GO:0016043//cellular component organization;GO:0030182//neuron different…
ncbi_105066535	LOC105066535	hCG1783885,	-	-	-	-	-	-	-
ncbi_105070554	MED15	LOW QUALITY PROTEIN: mediator of RNA polymerase II transcription subunit 15 [Camelus bactrianus]	-	-	-	-	GO:0043226//organelle;GO:0043229//intracellular organelle;GO:0005623//cell;GO:0043227//membrane-bounded organelle;GO:0043234//protein complex;GO:0005622//intracellular;GO:0032991//macromolecular complex;GO:0044424//intracellular part;GO:0044464//cell part;GO:0043231//intracellular membrane-bounded organelle	-	GO:0010556//regulation of macromolecule biosynthetic process;GO:0080090//regulation of primary metabolic process;GO:0010468//regulation of gene expression;GO:0019222//regulation of metabolic process;GO:0060255//regulation of macromolecule metabolic process;GO:0065007//biological regulation;GO:0050789//regulation of biological process;GO:0019219//regulation of nucleobase-containing compound metabo…
ncbi_105082172	ETF1	eukaryotic peptide chain release factor subunit 1 [Vicugna pacos]	Genetic Information Processing	Translation	ko03015//mRNA surveillance pathway	K03265	-	-	-
ncbi_105071067	DVL1	segment polarity protein dishevelled homolog DVL-1	Organismal Systems;Environmental Information Processing;Cellular Processes	Endocrine system;Cellular commiunity;Signal transduction	ko04390//Hippo signaling pathway;ko04310//Wnt signaling pathway;ko04550//Signaling pathways regulating pluripotency of stem cells;ko04916//Melanogenesis;ko04330//Notch signaling pathway	K02353	-	-	-
ncbi_105070579	LOC105070579	carbonic anhydrase 15 [Camelus ferus]	Metabolism	Energy metabolism	ko00910//Nitrogen metabolism	K01672	GO:0031224//intrinsic component of membrane;GO:0031225//anchored component of membrane;GO:0016020//membrane;GO:0044425//membrane part	-	-
ncbi_105070123	EEF1G	elongation factor 1-gamma [Camelus bactrianus]	-	-	-	-	GO:0043231//intracellular membrane-bounded organelle;GO:0044424//intracellular part;GO:0005737//cytoplasm;GO:0031982//vesicle;GO:0031988//membrane-bounded vesicle;GO:0043227//membrane-bounded organelle;GO:0005622//intracellular;GO:0044464//cell part;GO:0005623//cell;GO:0043229//intracellular organelle;GO:0044444//cytoplasmic part;GO:0043226//organelle	GO:0005488//binding	GO:0034645//cellular macromolecule biosynthetic process;GO:1901576//organic substance biosynthetic process;GO:0044249//cellular biosynthetic process;GO:0043170//macromolecule metabolic process;GO:0051707//response to other organism;GO:0043207//response to external biotic stimulus;GO:0051704//multi-organism process;GO:0044260//cellular macromolecule metabolic process;GO:0071704//organic substance …
ncbi_105067814	KMT2A	histone-lysine N-methyltransferase 2A	Metabolism	Amino acid metabolism	ko00310//Lysine degradation	K09186	-	-	-
ncbi_105080139	TTC25	tetratricopeptide repeat protein 25 [Camelus bactrianus]	-	-	-	-	-	-	-
ncbi_105080117	STAT5A	signal transducer and activator of transcription 5A [Camelus bactrianus]	Organismal Systems;Environmental Information Processing	Endocrine system;Signal transduction	ko04630//Jak-STAT signaling pathway;ko04012//ErbB signaling pathway;ko04917//Prolactin signaling pathway	K11223	GO:0043231//intracellular membrane-bounded organelle;GO:0005622//intracellular;GO:0044424//intracellular part;GO:0043226//organelle;GO:0044464//cell part;GO:0043227//membrane-bounded organelle;GO:0043229//intracellular organelle;GO:0005623//cell	GO:0000977//RNA polymerase II regulatory region sequence-specific DNA binding;GO:0060089//molecular transducer activity;GO:0003690//double-stranded DNA binding;GO:0005515//protein binding;GO:0044212//transcription regulatory region DNA binding;GO:0001071//nucleic acid binding transcription factor activity;GO:0035257//nuclear hormone receptor binding;GO:0003676//nucleic acid binding;GO:1990837//se…	GO:0032870//cellular response to hormone stimulus;GO:1903506//regulation of nucleic acid-templated transcription;GO:0001910//regulation of leukocyte mediated cytotoxicity;GO:0048731//system development;GO:0097696//STAT cascade;GO:0048584//positive regulation of response to stimulus;GO:0001819//positive regulation of cytokine production;GO:0051251//positive regulation of lymphocyte activation;GO:0…
ncbi_105080126	NKIRAS2	NF-kappa-B inhibitor-interacting Ras-like protein 2	-	-	-	-	GO:0044424//intracellular part;GO:0005622//intracellular;GO:0044464//cell part;GO:0005623//cell	GO:0032549//ribonucleoside binding;GO:0097367//carbohydrate derivative binding;GO:0032550//purine ribonucleoside binding;GO:0001882//nucleoside binding;GO:1901363//heterocyclic compound binding;GO:0097159//organic cyclic compound binding;GO:0005488//binding;GO:0036094//small molecule binding;GO:0001883//purine nucleoside binding	GO:0044700//single organism signaling;GO:0051716//cellular response to stimulus;GO:0050794//regulation of cellular process;GO:0065007//biological regulation;GO:0050896//response to stimulus;GO:0035556//intracellular signal transduction;GO:0044763//single-organism cellular process;GO:0023052//signaling;GO:0009987//cellular process;GO:0007165//signal transduction;GO:0050789//regulation of biologica…
ncbi_105076466	AMBRA1	LOW QUALITY PROTEIN: activating molecule in BECN1-regulated autophagy protein 1 [Camelus bactrianus]	-	-	-	-	GO:0044464//cell part;GO:0016023//cytoplasmic, membrane-bounded vesicle;GO:0043231//intracellular membrane-bounded organelle;GO:0030139//endocytic vesicle;GO:0005622//intracellular;GO:0043227//membrane-bounded organelle;GO:0005623//cell;GO:0005737//cytoplasm;GO:0043229//intracellular organelle;GO:0044424//intracellular part;GO:0031982//vesicle;GO:0044422//organelle part;GO:0005929//cilium;GO:0044…	-	GO:0044767//single-organism developmental process;GO:0065007//biological regulation;GO:0048856//anatomical structure development;GO:0043067//regulation of programmed cell death;GO:0048519//negative regulation of biological process;GO:0050789//regulation of biological process;GO:0010941//regulation of cell death;GO:0044237//cellular metabolic process;GO:0060548//negative regulation of cell death;G…
ncbi_105080096	WNK4	serine/threonine-protein kinase WNK4	-	-	-	-	GO:0044424//intracellular part;GO:0044464//cell part;GO:0005622//intracellular;GO:0005911//cell-cell junction;GO:0030054//cell junction;GO:0043296//apical junction complex;GO:0005623//cell	GO:0032549//ribonucleoside binding;GO:0001883//purine nucleoside binding;GO:0016247//channel regulator activity;GO:0016773//phosphotransferase activity, alcohol group as acceptor;GO:0098772//molecular function regulator;GO:0005488//binding;GO:0016740//transferase activity;GO:0036094//small molecule binding;GO:0016301//kinase activity;GO:0003824//catalytic activity;GO:0001882//nucleoside binding;G…	GO:0006464//cellular protein modification process;GO:0061326//renal tubule development;GO:0065007//biological regulation;GO:0043412//macromolecule modification;GO:0048731//system development;GO:0036211//protein modification process;GO:0048729//tissue morphogenesis;GO:0051049//regulation of transport;GO:0030001//metal ion transport;GO:0072078//nephron tubule morphogenesis;GO:0009888//tissue develo…
ncbi_105079091	TCEAL1	transcription elongation factor A protein-like 1 [Vicugna pacos]	-	-	-	-	-	-	GO:0044237//cellular metabolic process;GO:0060255//regulation of macromolecule metabolic process;GO:0019222//regulation of metabolic process;GO:0010468//regulation of gene expression;GO:0071704//organic substance metabolic process;GO:0009058//biosynthetic process;GO:0008152//metabolic process;GO:0009987//cellular process;GO:0009059//macromolecule biosynthetic process;GO:0044249//cellular biosynth…
ncbi_105067794	HMBS	porphobilinogen deaminase	Metabolism	Metabolism of cofactors and vitamins;Global and Overview	ko01100//Metabolic pathways;ko01110//Biosynthesis of secondary metabolites;ko01120//Microbial metabolism in diverse environments;ko00860//Porphyrin and chlorophyll metabolism	K01749	-	-	GO:0044249//cellular biosynthetic process;GO:0071704//organic substance metabolic process;GO:0044260//cellular macromolecule metabolic process;GO:0006464//cellular protein modification process;GO:0009987//cellular process;GO:0044237//cellular metabolic process;GO:0043412//macromolecule modification;GO:0043170//macromolecule metabolic process;GO:0046483//heterocycle metabolic process;GO:0044267//c…
ncbi_105067112	FGF2	fibroblast growth factor 2 precursor [Bos taurus]	Environmental Information Processing;Cellular Processes	Signal transduction;Cell motility;Cellular commiunity	ko04151//PI3K-Akt signaling pathway;ko04010//MAPK signaling pathway;ko04810//Regulation of actin cytoskeleton;ko04014//Ras signaling pathway;ko04015//Rap1 signaling pathway;ko04550//Signaling pathways regulating pluripotency of stem cells	K18497	GO:0043229//intracellular organelle;GO:0005576//extracellular region;GO:0005622//intracellular;GO:0044464//cell part;GO:0044424//intracellular part;GO:0005623//cell;GO:0044444//cytoplasmic part;GO:0043226//organelle;GO:0005737//cytoplasm;GO:0044421//extracellular region part;GO:0043227//membrane-bounded organelle;GO:0043231//intracellular membrane-bounded organelle	GO:0097367//carbohydrate derivative binding;GO:0036094//small molecule binding;GO:0001882//nucleoside binding;GO:0005515//protein binding;GO:0005488//binding;GO:0000988//transcription factor activity, protein binding;GO:0001883//purine nucleoside binding;GO:0097159//organic cyclic compound binding;GO:0032549//ribonucleoside binding;GO:1901363//heterocyclic compound binding;GO:0003712//transcripti…	GO:0060429//epithelium development;GO:0010594//regulation of endothelial cell migration;GO:0051246//regulation of protein metabolic process;GO:0048583//regulation of response to stimulus;GO:0043085//positive regulation of catalytic activity;GO:0009719//response to endogenous stimulus;GO:0050789//regulation of biological process;GO:0040017//positive regulation of locomotion;GO:0009893//positive re…
ncbi_105080091	AOC2	retina-specific copper amine oxidase	Metabolism	Metabolism of other amino acids;Amino acid metabolism;Global and Overview	ko01100//Metabolic pathways;ko01110//Biosynthesis of secondary metabolites;ko00260//Glycine, serine and threonine metabolism;ko00350//Tyrosine metabolism;ko00410//beta-Alanine metabolism;ko00360//Phenylalanine metabolism	K00276	-	GO:0048037//cofactor binding;GO:0005488//binding;GO:0003824//catalytic activity;GO:0016638//oxidoreductase activity, acting on the CH-NH2 group of donors;GO:0016491//oxidoreductase activity;GO:0043169//cation binding;GO:0043167//ion binding;GO:0016641//oxidoreductase activity, acting on the CH-NH2 group of donors, oxygen as acceptor	GO:1901564//organonitrogen compound metabolic process;GO:0006807//nitrogen compound metabolic process;GO:0071704//organic substance metabolic process;GO:0044699//single-organism process;GO:0044710//single-organism metabolic process;GO:0008152//metabolic process
ncbi_105070149	WDR74	WD repeat-containing protein 74 [Camelus ferus]	-	-	-	-	GO:0005622//intracellular;GO:0044464//cell part;GO:0044424//intracellular part;GO:0005623//cell;GO:0043228//non-membrane-bounded organelle;GO:0043231//intracellular membrane-bounded organelle;GO:0043227//membrane-bounded organelle;GO:0043226//organelle;GO:0043232//intracellular non-membrane-bounded organelle;GO:0043229//intracellular organelle	-	GO:0009987//cellular process;GO:0044260//cellular macromolecule metabolic process;GO:0043170//macromolecule metabolic process;GO:0071704//organic substance metabolic process;GO:0044237//cellular metabolic process;GO:0008152//metabolic process
ncbi_105067800	SLC37A4	glucose-6-phosphate translocase	Organismal Systems	Digestive system	ko04973//Carbohydrate digestion and absorption	K08171	GO:0031224//intrinsic component of membrane;GO:0016020//membrane;GO:0044425//membrane part	-	GO:0009605//response to external stimulus;GO:0048869//cellular developmental process;GO:0055092//sterol homeostasis;GO:0042592//homeostatic process;GO:0043170//macromolecule metabolic process;GO:0050801//ion homeostasis;GO:0071702//organic substance transport;GO:0044765//single-organism transport;GO:0044763//single-organism cellular process;GO:0042221//response to chemical;GO:0044767//single-orga…
ncbi_105070126	ROM1	rod outer segment membrane protein 1 [Camelus bactrianus]	-	-	-	-	GO:0098590//plasma membrane region;GO:0042995//cell projection;GO:0098588//bounding membrane of organelle;GO:0043226//organelle;GO:0005623//cell;GO:0031224//intrinsic component of membrane;GO:0016020//membrane;GO:0044425//membrane part;GO:0044459//plasma membrane part;GO:0060170//ciliary membrane;GO:0005886//plasma membrane;GO:0044463//cell projection part;GO:0098589//membrane region;GO:0071944//…	-	GO:0072359//circulatory system development;GO:0048699//generation of neurons;GO:0030154//cell differentiation;GO:0048513//animal organ development;GO:0022008//neurogenesis;GO:0072358//cardiovascular system development;GO:0044699//single-organism process;GO:0001654//eye development;GO:0044763//single-organism cellular process;GO:0009653//anatomical structure morphogenesis;GO:0071704//organic subst…
ncbi_105074954	WDR19	WD repeat-containing protein 19	-	-	-	-	GO:0044464//cell part;GO:0072372//primary cilium;GO:0005623//cell;GO:0042995//cell projection;GO:0005929//cilium;GO:0043226//organelle;GO:0031513//nonmotile primary cilium	-	GO:0032990//cell part morphogenesis;GO:1902580//single-organism cellular localization;GO:0007165//signal transduction;GO:0044763//single-organism cellular process;GO:0035108//limb morphogenesis;GO:0008104//protein localization;GO:0009887//organ morphogenesis;GO:0044700//single organism signaling;GO:0048731//system development;GO:0060173//limb development;GO:0009987//cellular process;GO:0032989//c…
ncbi_105070142	ZBTB3	zinc finger and BTB domain-containing protein 3 [Camelus bactrianus]	-	-	-	-	-	-	-
ncbi_105071069	CPTP	ceramide-1-phosphate transfer protein [Camelus ferus]	-	-	-	-	GO:0044428//nuclear part;GO:0031090//organelle membrane;GO:0044464//cell part;GO:0031967//organelle envelope;GO:0044422//organelle part;GO:0005622//intracellular;GO:0016020//membrane;GO:0044446//intracellular organelle part;GO:0005737//cytoplasm;GO:0043229//intracellular organelle;GO:0031965//nuclear membrane;GO:0005634//nucleus;GO:0005635//nuclear envelope;GO:0044424//intracellular part;GO:00056…	GO:0005488//binding;GO:0005319//lipid transporter activity;GO:0043167//ion binding;GO:0005215//transporter activity;GO:0005548//phospholipid transporter activity;GO:0008289//lipid binding;GO:0005543//phospholipid binding;GO:0043168//anion binding;GO:0022892//substrate-specific transporter activity	GO:0044765//single-organism transport;GO:0033036//macromolecule localization;GO:0015914//phospholipid transport;GO:0051234//establishment of localization;GO:0006811//ion transport;GO:0044699//single-organism process;GO:0015711//organic anion transport;GO:0006869//lipid transport;GO:0010876//lipid localization;GO:0015748//organophosphate ester transport;GO:0071702//organic substance transport;GO:1…
ncbi_105069829	PDE6D	retinal rod rhodopsin-sensitive cGMP 3',5'-cyclic phosphodiesterase subunit delta [Bos taurus]	Metabolism	Nucleotide metabolism	ko00230//Purine metabolism	K13758	GO:0012506//vesicle membrane;GO:0043228//non-membrane-bounded organelle;GO:0016020//membrane;GO:0044422//organelle part;GO:0044424//intracellular part;GO:0044464//cell part;GO:0005622//intracellular;GO:0043229//intracellular organelle;GO:0031090//organelle membrane;GO:0005929//cilium;GO:0042995//cell projection;GO:0005623//cell;GO:0043232//intracellular non-membrane-bounded organelle;GO:0031982//…	GO:0008081//phosphoric diester hydrolase activity;GO:0042578//phosphoric ester hydrolase activity;GO:0004857//enzyme inhibitor activity;GO:0016788//hydrolase activity, acting on ester bonds;GO:0004112//cyclic-nucleotide phosphodiesterase activity;GO:0098772//molecular function regulator;GO:0005515//protein binding;GO:0051020//GTPase binding;GO:0017016//Ras GTPase binding;GO:0003824//catalytic act…	GO:0044700//single organism signaling;GO:0023052//signaling;GO:0050953//sensory perception of light stimulus;GO:0051716//cellular response to stimulus;GO:0044699//single-organism process;GO:0044763//single-organism cellular process;GO:0065007//biological regulation;GO:0048519//negative regulation of biological process;GO:0007600//sensory perception;GO:0050794//regulation of cellular process;GO:00…
ncbi_105080135	IFI35	interferon-induced 35 kDa protein [Camelus bactrianus]	-	-	-	-	-	-	-
ncbi_105070148	STX5	syntaxin-5	Genetic Information Processing	Folding, sorting and degradation	ko04130//SNARE interactions in vesicular transport;ko04130//SNARE interactions in vesicular transport	K08490	GO:0043226//organelle;GO:0043229//intracellular organelle;GO:0043227//membrane-bounded organelle;GO:0044424//intracellular part;GO:0005622//intracellular;GO:0005623//cell;GO:0044464//cell part;GO:0043231//intracellular membrane-bounded organelle	-	GO:0051179//localization;GO:0006810//transport;GO:0051234//establishment of localization;GO:0016192//vesicle-mediated transport
ncbi_105071074	FAM132A	adipolin [Camelus bactrianus]	-	-	-	-	GO:0005576//extracellular region;GO:0044421//extracellular region part	-	GO:0065008//regulation of biological quality;GO:0048518//positive regulation of biological process;GO:1902531//regulation of intracellular signal transduction;GO:0080134//regulation of response to stress;GO:0051049//regulation of transport;GO:0010646//regulation of cell communication;GO:0050708//regulation of protein secretion;GO:1903532//positive regulation of secretion by cell;GO:0060341//regul…
ncbi_105080079	NBR1	next to BRCA1 gene 1 protein	-	-	-	-	-	-	-
ncbi_105067316	PIGO	GPI ethanolamine phosphate transferase 3	Metabolism	Glycan biosynthesis and metabolism;Global and Overview	ko01100//Metabolic pathways;ko00563//Glycosylphosphatidylinositol(GPI)-anchor biosynthesis	K05288	-	-	-
ncbi_105074997	TMCC3	transmembrane and coiled-coil domains protein 3	-	-	-	-	-	-	-
ncbi_105070143	POLR2G	DNA-directed RNA polymerase II subunit RPB7 [Camelus bactrianus]	Metabolism;Genetic Information Processing	Transcription;Nucleotide metabolism;Global and Overview	ko01100//Metabolic pathways;ko00230//Purine metabolism;ko00240//Pyrimidine metabolism;ko03020//RNA polymerase	K03015	-	-	-
ncbi_105071082	LRRC23	leucine-rich repeat-containing protein 23 [Camelus bactrianus]	-	-	-	-	-	-	-
ncbi_105080132	KLHL11	ATP-citrate synthase [Tupaia chinensis]	-	-	-	-	-	-	-
ncbi_105071207	TPI1	LOW QUALITY PROTEIN: triosephosphate isomerase [Camelus bactrianus]	Metabolism	Carbohydrate metabolism;Global and Overview	ko01100//Metabolic pathways;ko01110//Biosynthesis of secondary metabolites;ko01130//Biosynthesis of antibiotics;ko01120//Microbial metabolism in diverse environments;ko01200//Carbon metabolism;ko01230//Biosynthesis of amino acids;ko00562//Inositol phosphate metabolism;ko00010//Glycolysis / Gluconeogenesis;ko00051//Fructose and mannose metabolism	K01803	GO:0031982//vesicle;GO:0005623//cell;GO:0043227//membrane-bounded organelle;GO:0031988//membrane-bounded vesicle;GO:0043226//organelle;GO:0005576//extracellular region;GO:0044424//intracellular part;GO:0043231//intracellular membrane-bounded organelle;GO:0044464//cell part;GO:0005622//intracellular;GO:0043229//intracellular organelle;GO:0044421//extracellular region part	GO:0016860//intramolecular oxidoreductase activity;GO:0016853//isomerase activity;GO:0016861//intramolecular oxidoreductase activity, interconverting aldoses and ketoses;GO:0003824//catalytic activity	GO:0005996//monosaccharide metabolic process;GO:0006006//glucose metabolic process;GO:0044238//primary metabolic process;GO:0005975//carbohydrate metabolic process;GO:0006090//pyruvate metabolic process;GO:0071704//organic substance metabolic process;GO:0006732//coenzyme metabolic process;GO:0044281//small molecule metabolic process;GO:0044237//cellular metabolic process;GO:0072524//pyridine-cont…
ncbi_105070144	TAF6L	TAF6-like RNA polymerase II p300/CBP-associated factor-associated factor 65 kDa subunit 6L, partial [Camelus dromedarius]	Genetic Information Processing	Transcription	ko03022//Basal transcription factors	K03131	-	-	-
ncbi_105080138	LOC105080138	zinc finger protein 385C [Camelus ferus]	-	-	-	-	-	-	-
ncbi_105076457	LOC105076457	UPF0705 protein C11orf49 homolog [Vicugna pacos]	-	-	-	-	-	-	-
ncbi_105080105	FAM134C	protein FAM134C	-	-	-	-	GO:0016020//membrane;GO:0031224//intrinsic component of membrane;GO:0044425//membrane part	-	-
ncbi_105074956	TMEM156	transmembrane protein 156 [Camelus bactrianus]	-	-	-	-	-	-	-
ncbi_105074957	FAM114A1	protein NOXP20	-	-	-	-	-	-	-
ncbi_105080090	AOC3	membrane primary amine oxidase [Camelus bactrianus]	Metabolism	Metabolism of other amino acids;Global and Overview;Amino acid metabolism	ko01100//Metabolic pathways;ko01110//Biosynthesis of secondary metabolites;ko00260//Glycine, serine and threonine metabolism;ko00350//Tyrosine metabolism;ko00410//beta-Alanine metabolism;ko00360//Phenylalanine metabolism	K00276	-	-	-
ncbi_105080108	PSMC3IP	homologous-pairing protein 2 homolog [Camelus bactrianus]	-	-	-	-	-	-	GO:0031326//regulation of cellular biosynthetic process;GO:0060255//regulation of macromolecule metabolic process;GO:0019219//regulation of nucleobase-containing compound metabolic process;GO:0050789//regulation of biological process;GO:2001141//regulation of RNA biosynthetic process;GO:0065007//biological regulation;GO:0080090//regulation of primary metabolic process;GO:0009889//regulation of bi…
ncbi_105070140	HNRNPUL2	heterogeneous nuclear ribonucleoprotein U-like protein 2	-	-	-	-	GO:0019012//virion;GO:0044423//virion part;GO:0032991//macromolecular complex	GO:1901363//heterocyclic compound binding;GO:0003676//nucleic acid binding;GO:0097159//organic cyclic compound binding;GO:0005488//binding;GO:0003723//RNA binding	-
ncbi_105076443	RAPSN	43 kDa receptor-associated protein of the synapse	-	-	-	-	GO:0016020//membrane;GO:0044464//cell part;GO:0045202//synapse;GO:0005623//cell;GO:0071944//cell periphery;GO:0044425//membrane part;GO:0044456//synapse part;GO:0097060//synaptic membrane;GO:0098805//whole membrane;GO:0098590//plasma membrane region;GO:0098589//membrane region;GO:0005886//plasma membrane;GO:0044459//plasma membrane part	GO:0005488//binding;GO:0046914//transition metal ion binding;GO:0005515//protein binding;GO:0005102//receptor binding;GO:0046872//metal ion binding;GO:0043169//cation binding;GO:0043167//ion binding	GO:0044763//single-organism cellular process;GO:0044700//single organism signaling;GO:0007154//cell communication;GO:0044699//single-organism process;GO:0023052//signaling;GO:0007267//cell-cell signaling;GO:0009987//cellular process
ncbi_105070576	CDC45	cell division control protein 45 homolog [Camelus bactrianus]	Cellular Processes	Cell growth and death	ko04110//Cell cycle	K06628	GO:0044422//organelle part;GO:0044424//intracellular part;GO:0043231//intracellular membrane-bounded organelle;GO:0005856//cytoskeleton;GO:0015630//microtubule cytoskeleton;GO:0043228//non-membrane-bounded organelle;GO:0044430//cytoskeletal part;GO:0005815//microtubule organizing center;GO:0044464//cell part;GO:0005622//intracellular;GO:0005623//cell;GO:0043227//membrane-bounded organelle;GO:0044…	-	GO:0008152//metabolic process;GO:0006139//nucleobase-containing compound metabolic process;GO:0046483//heterocycle metabolic process;GO:0071704//organic substance metabolic process;GO:0034641//cellular nitrogen compound metabolic process;GO:0043170//macromolecule metabolic process;GO:0006725//cellular aromatic compound metabolic process;GO:0044237//cellular metabolic process;GO:0006259//DNA metab…
ncbi_105070569	PI4KA	phosphatidylinositol 4-kinase alpha [Camelus bactrianus]	Environmental Information Processing;Metabolism	Carbohydrate metabolism;Global and Overview;Signal transduction	ko01100//Metabolic pathways;ko04070//Phosphatidylinositol signaling system;ko00562//Inositol phosphate metabolism	K00888	GO:0031988//membrane-bounded vesicle;GO:0031982//vesicle;GO:0043226//organelle;GO:0043227//membrane-bounded organelle	GO:0003824//catalytic activity;GO:0016740//transferase activity;GO:0016772//transferase activity, transferring phosphorus-containing groups	GO:0046488//phosphatidylinositol metabolic process;GO:0006644//phospholipid metabolic process;GO:0044710//single-organism metabolic process;GO:0050789//regulation of biological process;GO:0009987//cellular process;GO:0006796//phosphate-containing compound metabolic process;GO:0019637//organophosphate metabolic process;GO:0044700//single organism signaling;GO:0007154//cell communication;GO:0035556…
ncbi_105067312	DNAJB5	dnaJ homolog subfamily B member 5	-	-	-	-	GO:0005623//cell;GO:0005737//cytoplasm;GO:0043229//intracellular organelle;GO:0043227//membrane-bounded organelle;GO:0043231//intracellular membrane-bounded organelle;GO:0044464//cell part;GO:0043226//organelle;GO:0044444//cytoplasmic part;GO:0005622//intracellular;GO:0044424//intracellular part	GO:0005515//protein binding;GO:0005488//binding	GO:0071704//organic substance metabolic process;GO:0035966//response to topologically incorrect protein;GO:0050896//response to stimulus;GO:0009987//cellular process;GO:0008152//metabolic process;GO:0006950//response to stress;GO:0044260//cellular macromolecule metabolic process;GO:0044238//primary metabolic process;GO:0010033//response to organic substance;GO:0019538//protein metabolic process;G…
ncbi_105076444	PSMC3	26S protease regulatory subunit 6A	Genetic Information Processing	Folding, sorting and degradation	ko03050//Proteasome	K03065	GO:0005622//intracellular;GO:0043229//intracellular organelle;GO:1990904//ribonucleoprotein complex;GO:0044464//cell part;GO:0044444//cytoplasmic part;GO:0035770//ribonucleoprotein granule;GO:0043227//membrane-bounded organelle;GO:0043228//non-membrane-bounded organelle;GO:0030529//intracellular ribonucleoprotein complex;GO:0043231//intracellular membrane-bounded organelle;GO:0032991//macromolecu…	GO:1901363//heterocyclic compound binding;GO:0036094//small molecule binding;GO:0032549//ribonucleoside binding;GO:0001882//nucleoside binding;GO:0097159//organic cyclic compound binding;GO:0097367//carbohydrate derivative binding;GO:0016787//hydrolase activity;GO:0001883//purine nucleoside binding;GO:0005488//binding;GO:0032550//purine ribonucleoside binding;GO:0003824//catalytic activity	GO:0008152//metabolic process;GO:0009057//macromolecule catabolic process;GO:0043009//chordate embryonic development;GO:0071704//organic substance metabolic process;GO:0043170//macromolecule metabolic process;GO:0032502//developmental process;GO:0009792//embryo development ending in birth or egg hatching;GO:0044699//single-organism process;GO:0032501//multicellular organismal process;GO:0007275//…
ncbi_105070128	B3GAT3	galactosylgalactosylxylosylprotein 3-beta-glucuronosyltransferase 3 [Camelus bactrianus]	Metabolism	Global and Overview;Glycan biosynthesis and metabolism	ko01100//Metabolic pathways;ko00534//Glycosaminoglycan biosynthesis - heparan sulfate / heparin;ko00532//Glycosaminoglycan biosynthesis - chondroitin sulfate / dermatan sulfate	K10158	GO:0043227//membrane-bounded organelle;GO:0044464//cell part;GO:0043231//intracellular membrane-bounded organelle;GO:0031982//vesicle;GO:0031988//membrane-bounded vesicle;GO:0043226//organelle;GO:0005623//cell;GO:0005622//intracellular;GO:0044424//intracellular part;GO:0043229//intracellular organelle	GO:0008194//UDP-glycosyltransferase activity;GO:0016757//transferase activity, transferring glycosyl groups;GO:0016740//transferase activity;GO:0015020//glucuronosyltransferase activity;GO:0003824//catalytic activity;GO:0016758//transferase activity, transferring hexosyl groups	GO:1901135//carbohydrate derivative metabolic process;GO:0044238//primary metabolic process;GO:0044249//cellular biosynthetic process;GO:0043170//macromolecule metabolic process;GO:0009101//glycoprotein biosynthetic process;GO:0044699//single-organism process;GO:0044710//single-organism metabolic process;GO:0071704//organic substance metabolic process;GO:1901137//carbohydrate derivative biosynthe…
ncbi_105070131	INTS5	integrator complex subunit 5 [Camelus ferus]	-	-	-	-	GO:0032991//macromolecular complex;GO:0043234//protein complex	-	GO:0009987//cellular process;GO:0016073//snRNA metabolic process;GO:0046483//heterocycle metabolic process;GO:0016070//RNA metabolic process;GO:0008152//metabolic process;GO:1901360//organic cyclic compound metabolic process;GO:0006139//nucleobase-containing compound metabolic process;GO:0034641//cellular nitrogen compound metabolic process;GO:0090304//nucleic acid metabolic process;GO:0043170//m…
ncbi_105067326	CCDC107	coiled-coil domain-containing protein 107	-	-	-	-	-	-	-
ncbi_105071086	GNB3	guanine nucleotide-binding protein G(I)/G(S)/G(T) subunit beta-3 [Camelus bactrianus]	Organismal Systems;Environmental Information Processing	Environmental adaptation;Immune system;Signal transduction;Sensory system;Nervous system	ko04151//PI3K-Akt signaling pathway;ko04014//Ras signaling pathway;ko04062//Chemokine signaling pathway;ko04728//Dopaminergic synapse;ko04724//Glutamatergic synapse;ko04726//Serotonergic synapse;ko04723//Retrograde endocannabinoid signaling;ko04725//Cholinergic synapse;ko04713//Circadian entrainment;ko04727//GABAergic synapse;ko04742//Taste transduction	K07825	GO:0031982//vesicle;GO:0031988//membrane-bounded vesicle;GO:0043227//membrane-bounded organelle;GO:0043226//organelle	-	-
ncbi_105079671	GPC3	glypican-3, partial [Camelus ferus]	-	-	-	-	GO:0043231//intracellular membrane-bounded organelle;GO:0005623//cell;GO:0005773//vacuole;GO:0044444//cytoplasmic part;GO:0044424//intracellular part;GO:0044464//cell part;GO:0043229//intracellular organelle;GO:0005622//intracellular;GO:0044425//membrane part;GO:0005737//cytoplasm;GO:0031224//intrinsic component of membrane;GO:0000323//lytic vacuole;GO:0031982//vesicle;GO:0043227//membrane-bounde…	GO:0030234//enzyme regulator activity;GO:0030414//peptidase inhibitor activity;GO:0098772//molecular function regulator;GO:0061134//peptidase regulator activity;GO:0043167//ion binding;GO:0004857//enzyme inhibitor activity;GO:0043168//anion binding;GO:0005488//binding	GO:0090175//regulation of establishment of planar polarity;GO:0030162//regulation of proteolysis;GO:0010605//negative regulation of macromolecule metabolic process;GO:0051050//positive regulation of transport;GO:0044707//single-multicellular organism process;GO:0072078//nephron tubule morphogenesis;GO:0051716//cellular response to stimulus;GO:0009653//anatomical structure morphogenesis;GO:0072073…
ncbi_105067813	TTC36	tetratricopeptide repeat protein 36 [Camelus dromedarius]	-	-	-	-	-	-	-
ncbi_105071205	ATN1	atrophin-1 [Camelus bactrianus]	-	-	-	-	GO:0044424//intracellular part;GO:0043226//organelle;GO:0044464//cell part;GO:0044444//cytoplasmic part;GO:0044422//organelle part;GO:0031974//membrane-enclosed lumen;GO:0043227//membrane-bounded organelle;GO:0043229//intracellular organelle;GO:0005622//intracellular;GO:0043231//intracellular membrane-bounded organelle;GO:0005634//nucleus;GO:0005623//cell;GO:0044428//nuclear part;GO:0031981//nucl…	GO:0000989//transcription factor activity, transcription factor binding;GO:0005488//binding;GO:0003712//transcription cofactor activity;GO:0005102//receptor binding;GO:0005515//protein binding;GO:0000988//transcription factor activity, protein binding	GO:0048856//anatomical structure development;GO:0010468//regulation of gene expression;GO:0032502//developmental process;GO:0019219//regulation of nucleobase-containing compound metabolic process;GO:0006357//regulation of transcription from RNA polymerase II promoter;GO:0010556//regulation of macromolecule biosynthetic process;GO:0019748//secondary metabolic process;GO:0032501//multicellular orga…
ncbi_105070541	SEPT5	septin-5 [Camelus bactrianus]	-	-	-	-	GO:0044464//cell part;GO:0031988//membrane-bounded vesicle;GO:0031410//cytoplasmic vesicle;GO:0042995//cell projection;GO:0005622//intracellular;GO:0030424//axon;GO:0043228//non-membrane-bounded organelle;GO:0044444//cytoplasmic part;GO:0044463//cell projection part;GO:0005737//cytoplasm;GO:0016023//cytoplasmic, membrane-bounded vesicle;GO:0043227//membrane-bounded organelle;GO:0043231//intracell…	GO:1901363//heterocyclic compound binding;GO:0097367//carbohydrate derivative binding;GO:0097159//organic cyclic compound binding;GO:0032550//purine ribonucleoside binding;GO:0032549//ribonucleoside binding;GO:0005488//binding;GO:0036094//small molecule binding;GO:0001883//purine nucleoside binding;GO:0001882//nucleoside binding	GO:0044763//single-organism cellular process;GO:0060627//regulation of vesicle-mediated transport;GO:0051049//regulation of transport;GO:0032879//regulation of localization;GO:0009987//cellular process;GO:0044699//single-organism process;GO:0050789//regulation of biological process;GO:0050794//regulation of cellular process;GO:0065007//biological regulation
ncbi_105077771	ARHGAP6	rho GTPase-activating protein 6 [Camelus bactrianus]	-	-	-	-	GO:0043229//intracellular organelle;GO:0043228//non-membrane-bounded organelle;GO:0043232//intracellular non-membrane-bounded organelle;GO:0005622//intracellular;GO:0044464//cell part;GO:0005856//cytoskeleton;GO:0044424//intracellular part;GO:0043226//organelle;GO:0005623//cell	GO:0019899//enzyme binding;GO:0098772//molecular function regulator;GO:0030234//enzyme regulator activity;GO:0008047//enzyme activator activity;GO:0005515//protein binding;GO:0060229//lipase activator activity;GO:0005488//binding	GO:0010810//regulation of cell-substrate adhesion;GO:0043085//positive regulation of catalytic activity;GO:0007045//cell-substrate adherens junction assembly;GO:0051493//regulation of cytoskeleton organization;GO:0051345//positive regulation of hydrolase activity;GO:0009893//positive regulation of metabolic process;GO:0071840//cellular component organization or biogenesis;GO:1900274//regulation o…
ncbi_105080123	HSPB9	heat shock protein beta-9 [Camelus ferus]	-	-	-	-	GO:0005622//intracellular;GO:0044424//intracellular part;GO:0043227//membrane-bounded organelle;GO:0043229//intracellular organelle;GO:0044464//cell part;GO:0005623//cell;GO:0043226//organelle;GO:0043231//intracellular membrane-bounded organelle	-	-
ncbi_105061970	COL4A5	collagen alpha-5(IV) chain	Cellular Processes;Environmental Information Processing;Organismal Systems	Cellular commiunity;Digestive system;Signaling molecules and interaction;Signal transduction	ko04151//PI3K-Akt signaling pathway;ko04510//Focal adhesion;ko04512//ECM-receptor interaction;ko04974//Protein digestion and absorption	K06237	GO:0005576//extracellular region;GO:0044420//extracellular matrix component;GO:0005581//collagen trimer;GO:0044421//extracellular region part;GO:0045202//synapse;GO:0005578//proteinaceous extracellular matrix;GO:0031012//extracellular matrix;GO:0043234//protein complex;GO:0005604//basement membrane;GO:0032991//macromolecular complex	-	GO:0071840//cellular component organization or biogenesis;GO:0050808//synapse organization;GO:0009987//cellular process;GO:0044763//single-organism cellular process;GO:0016043//cellular component organization;GO:0044699//single-organism process
ncbi_105067784	CCDC153	coiled-coil domain-containing protein 153	-	-	-	-	-	-	-
ncbi_105071077	SDF4	45 kDa calcium-binding protein [Camelus ferus]	-	-	-	-	GO:0044422//organelle part;GO:0043226//organelle;GO:0043231//intracellular membrane-bounded organelle;GO:0043229//intracellular organelle;GO:0044424//intracellular part;GO:0044464//cell part;GO:0043227//membrane-bounded organelle;GO:0005737//cytoplasm;GO:0005623//cell;GO:0044431//Golgi apparatus part;GO:0044446//intracellular organelle part;GO:0031982//vesicle;GO:0005794//Golgi apparatus;GO:00125…	GO:0005488//binding;GO:0043169//cation binding;GO:0043167//ion binding	GO:0044699//single-organism process;GO:0009987//cellular process;GO:0030154//cell differentiation;GO:0044767//single-organism developmental process;GO:0048869//cellular developmental process;GO:0032502//developmental process;GO:0044763//single-organism cellular process
ncbi_105070125	MTA2	metastasis-associated protein MTA2 [Camelus bactrianus]	-	-	-	-	GO:0043228//non-membrane-bounded organelle;GO:0044427//chromosomal part;GO:0043231//intracellular membrane-bounded organelle;GO:0005654//nucleoplasm;GO:0000785//chromatin;GO:1902494//catalytic complex;GO:0043232//intracellular non-membrane-bounded organelle;GO:0044446//intracellular organelle part;GO:0005694//chromosome;GO:0044428//nuclear part;GO:0044422//organelle part;GO:0043234//protein compl…	GO:0000975//regulatory region DNA binding;GO:0003824//catalytic activity;GO:1901363//heterocyclic compound binding;GO:0016810//hydrolase activity, acting on carbon-nitrogen (but not peptide) bonds;GO:0000988//transcription factor activity, protein binding;GO:0046914//transition metal ion binding;GO:0043565//sequence-specific DNA binding;GO:0001071//nucleic acid binding transcription factor activi…	GO:0051252//regulation of RNA metabolic process;GO:0008152//metabolic process;GO:0006304//DNA modification;GO:0006139//nucleobase-containing compound metabolic process;GO:0051171//regulation of nitrogen compound metabolic process;GO:0044710//single-organism metabolic process;GO:0051276//chromosome organization;GO:0046483//heterocycle metabolic process;GO:0006305//DNA alkylation;GO:0071704//organi…
ncbi_105067815	ATP5L	ATP synthase subunit g, mitochondrial [Camelus ferus]	Metabolism	Global and Overview;Energy metabolism	ko01100//Metabolic pathways;ko00190//Oxidative phosphorylation	K02140	GO:0019866//organelle inner membrane;GO:0044425//membrane part;GO:0044446//intracellular organelle part;GO:0043231//intracellular membrane-bounded organelle;GO:0005623//cell;GO:0044424//intracellular part;GO:0005622//intracellular;GO:0005737//cytoplasm;GO:0043229//intracellular organelle;GO:0031966//mitochondrial membrane;GO:0044444//cytoplasmic part;GO:0031090//organelle membrane;GO:0044455//mit…	GO:0015077//monovalent inorganic cation transmembrane transporter activity;GO:0016787//hydrolase activity;GO:0008324//cation transmembrane transporter activity;GO:0022890//inorganic cation transmembrane transporter activity;GO:0016817//hydrolase activity, acting on acid anhydrides;GO:0015075//ion transmembrane transporter activity;GO:0022891//substrate-specific transmembrane transporter activity;…	GO:0018130//heterocycle biosynthetic process;GO:0044237//cellular metabolic process;GO:0090407//organophosphate biosynthetic process;GO:0044711//single-organism biosynthetic process;GO:0009260//ribonucleotide biosynthetic process;GO:0044271//cellular nitrogen compound biosynthetic process;GO:0046128//purine ribonucleoside metabolic process;GO:0009167//purine ribonucleoside monophosphate metabolic…
ncbi_105077748	AMELX	amelogenin, X	-	-	-	-	GO:0044424//intracellular part;GO:0005623//cell;GO:0031012//extracellular matrix;GO:0031988//membrane-bounded vesicle;GO:0016023//cytoplasmic, membrane-bounded vesicle;GO:0031410//cytoplasmic vesicle;GO:0043231//intracellular membrane-bounded organelle;GO:0044444//cytoplasmic part;GO:0005622//intracellular;GO:0005737//cytoplasm;GO:0044420//extracellular matrix component;GO:0031982//vesicle;GO:004…	GO:0005488//binding;GO:0030021//extracellular matrix structural constituent conferring compression resistance;GO:0005515//protein binding;GO:0005102//receptor binding;GO:0005198//structural molecule activity;GO:0005201//extracellular matrix structural constituent	GO:0019222//regulation of metabolic process;GO:0009987//cellular process;GO:0042221//response to chemical;GO:0048856//anatomical structure development;GO:0000904//cell morphogenesis involved in differentiation;GO:0031667//response to nutrient levels;GO:0000902//cell morphogenesis;GO:0009889//regulation of biosynthetic process;GO:0010556//regulation of macromolecule biosynthetic process;GO:0009888…
ncbi_105066007	TRABD2B	metalloprotease TIKI2 [Camelus bactrianus]	-	-	-	-	GO:0043226//organelle;GO:0044425//membrane part;GO:0043227//membrane-bounded organelle;GO:0016020//membrane;GO:0031988//membrane-bounded vesicle;GO:0031982//vesicle;GO:0031224//intrinsic component of membrane;GO:0016021//integral component of membrane	GO:0005488//binding;GO:0005515//protein binding	GO:0048523//negative regulation of cellular process;GO:0010646//regulation of cell communication;GO:0008152//metabolic process;GO:0019538//protein metabolic process;GO:0048585//negative regulation of response to stimulus;GO:0065007//biological regulation;GO:0055114//oxidation-reduction process;GO:0023057//negative regulation of signaling;GO:0009966//regulation of signal transduction;GO:0050794//r…
ncbi_105067793	LOC105067793	histone H2AX [Camelus bactrianus]	-	-	-	-	GO:0000785//chromatin;GO:0044464//cell part;GO:0031988//membrane-bounded vesicle;GO:0031982//vesicle;GO:0043231//intracellular membrane-bounded organelle;GO:0044424//intracellular part;GO:0032991//macromolecular complex;GO:0044427//chromosomal part;GO:0005622//intracellular;GO:0000803//sex chromosome;GO:0044422//organelle part;GO:0005634//nucleus;GO:0043228//non-membrane-bounded organelle;GO:0044…	GO:0005488//binding;GO:0097159//organic cyclic compound binding;GO:1901363//heterocyclic compound binding;GO:0003677//DNA binding;GO:0046983//protein dimerization activity;GO:0003676//nucleic acid binding;GO:0005515//protein binding	GO:0019222//regulation of metabolic process;GO:0048232//male gamete generation;GO:0007569//cell aging;GO:0051704//multi-organism process;GO:0016043//cellular component organization;GO:1901360//organic cyclic compound metabolic process;GO:0006807//nitrogen compound metabolic process;GO:0008152//metabolic process;GO:0043933//macromolecular complex subunit organization;GO:0044702//single organism re…
ncbi_105070556	SMPD4	sphingomyelin phosphodiesterase 4	Metabolism	Global and Overview;Lipid metabolism	ko01100//Metabolic pathways;ko00600//Sphingolipid metabolism	K12353	GO:0043227//membrane-bounded organelle;GO:0044464//cell part;GO:0044424//intracellular part;GO:0043231//intracellular membrane-bounded organelle;GO:0044446//intracellular organelle part;GO:0031984//organelle subcompartment;GO:0005623//cell;GO:0043226//organelle;GO:0005622//intracellular;GO:0044422//organelle part;GO:0043229//intracellular organelle	GO:0016298//lipase activity;GO:0016788//hydrolase activity, acting on ester bonds;GO:0003824//catalytic activity;GO:0004620//phospholipase activity;GO:0016787//hydrolase activity	GO:0046486//glycerolipid metabolic process;GO:1901615//organic hydroxy compound metabolic process;GO:0042221//response to chemical;GO:0042439//ethanolamine-containing compound metabolic process;GO:0010033//response to organic substance;GO:0044238//primary metabolic process;GO:0006644//phospholipid metabolic process;GO:0097164//ammonium ion metabolic process;GO:0034612//response to tumor necrosis …
ncbi_105067324	TESK1	dual specificity testis-specific protein kinase 1 [Camelus bactrianus]	-	-	-	-	-	GO:0032549//ribonucleoside binding;GO:0043167//ion binding;GO:0016740//transferase activity;GO:0032550//purine ribonucleoside binding;GO:0003824//catalytic activity;GO:1901363//heterocyclic compound binding;GO:0097367//carbohydrate derivative binding;GO:0001883//purine nucleoside binding;GO:0001882//nucleoside binding;GO:0036094//small molecule binding;GO:0097159//organic cyclic compound binding;…	GO:0009987//cellular process;GO:0071704//organic substance metabolic process;GO:0019538//protein metabolic process;GO:0044267//cellular protein metabolic process;GO:0008152//metabolic process;GO:0044238//primary metabolic process;GO:0044237//cellular metabolic process;GO:0006796//phosphate-containing compound metabolic process;GO:0006793//phosphorus metabolic process;GO:0043170//macromolecule met…
ncbi_105080136	PLEKHH3	pleckstrin homology domain-containing family H member 3 [Camelus bactrianus]	-	-	-	-	GO:0044464//cell part;GO:0043229//intracellular organelle;GO:0005623//cell;GO:0043226//organelle;GO:0043228//non-membrane-bounded organelle;GO:0043232//intracellular non-membrane-bounded organelle;GO:0044424//intracellular part;GO:0005622//intracellular	-	GO:0065007//biological regulation;GO:0050794//regulation of cellular process;GO:0050789//regulation of biological process
ncbi_105082170	REEP2	receptor expression-enhancing protein 2	-	-	-	-	GO:0005623//cell;GO:0044424//intracellular part;GO:0044464//cell part;GO:0015630//microtubule cytoskeleton;GO:0005622//intracellular;GO:0016021//integral component of membrane;GO:0099512//supramolecular fiber;GO:0044430//cytoskeletal part;GO:0099513//polymeric cytoskeletal fiber;GO:0031988//membrane-bounded vesicle;GO:0005874//microtubule;GO:0016020//membrane;GO:0043227//membrane-bounded organell…	GO:0005488//binding;GO:0001664//G-protein coupled receptor binding;GO:0005515//protein binding;GO:0005102//receptor binding	GO:0050789//regulation of biological process;GO:0051234//establishment of localization;GO:0071840//cellular component organization or biogenesis;GO:0006810//transport;GO:0009987//cellular process;GO:0032501//multicellular organismal process;GO:0007600//sensory perception;GO:0032879//regulation of localization;GO:0061024//membrane organization;GO:0033036//macromolecule localization;GO:0044765//sin…
ncbi_105071070	PUSL1	tRNA pseudouridine synthase-like 1 [Camelus bactrianus]	-	-	-	-	-	GO:0016866//intramolecular transferase activity;GO:0003824//catalytic activity;GO:0097159//organic cyclic compound binding;GO:0005488//binding;GO:0016853//isomerase activity;GO:1901363//heterocyclic compound binding;GO:0003676//nucleic acid binding	GO:0006807//nitrogen compound metabolic process;GO:0071704//organic substance metabolic process;GO:0034641//cellular nitrogen compound metabolic process;GO:0034660//ncRNA metabolic process;GO:1901360//organic cyclic compound metabolic process;GO:0009987//cellular process;GO:0006399//tRNA metabolic process;GO:0090304//nucleic acid metabolic process;GO:0046483//heterocycle metabolic process;GO:0044…
ncbi_105071060	LOC105071060	ATPase family AAA domain-containing protein 3 [Camelus bactrianus]	-	-	-	-	-	-	-
ncbi_105070575	TBX1	T-box transcription factor TBX1 [Camelus bactrianus]	-	-	-	-	GO:0043231//intracellular membrane-bounded organelle;GO:0005622//intracellular;GO:0005623//cell;GO:0044464//cell part;GO:0043227//membrane-bounded organelle;GO:0043229//intracellular organelle;GO:0044424//intracellular part;GO:0043226//organelle	GO:0005515//protein binding;GO:0001071//nucleic acid binding transcription factor activity;GO:0005488//binding;GO:1901363//heterocyclic compound binding;GO:0003676//nucleic acid binding;GO:0003677//DNA binding;GO:0097159//organic cyclic compound binding;GO:0046983//protein dimerization activity	GO:0050789//regulation of biological process;GO:0021545//cranial nerve development;GO:0048704//embryonic skeletal system morphogenesis;GO:0048568//embryonic organ development;GO:0048562//embryonic organ morphogenesis;GO:0050794//regulation of cellular process;GO:0043009//chordate embryonic development;GO:0021675//nerve development;GO:0009888//tissue development;GO:0032501//multicellular organisma…
ncbi_105067116	ADAD1	adenosine deaminase domain-containing protein 1 [Camelus bactrianus]	-	-	-	-	GO:0005623//cell;GO:0043226//organelle;GO:0043229//intracellular organelle;GO:0044464//cell part;GO:0044424//intracellular part;GO:0043231//intracellular membrane-bounded organelle;GO:0043227//membrane-bounded organelle;GO:0005622//intracellular	GO:0016814//hydrolase activity, acting on carbon-nitrogen (but not peptide) bonds, in cyclic amidines;GO:0003824//catalytic activity;GO:0016787//hydrolase activity;GO:0016810//hydrolase activity, acting on carbon-nitrogen (but not peptide) bonds	GO:0048869//cellular developmental process;GO:0008152//metabolic process;GO:0044763//single-organism cellular process;GO:0009987//cellular process;GO:0032502//developmental process;GO:0022414//reproductive process;GO:0048609//multicellular organismal reproductive process;GO:0051704//multi-organism process;GO:0048468//cell development;GO:0044703//multi-organism reproductive process;GO:0043170//mac…
ncbi_105080111	NAGLU	alpha-N-acetylglucosaminidase [Camelus dromedarius]	Cellular Processes;Metabolism	Global and Overview;Glycan biosynthesis and metabolism;Transport and catabolism	ko01100//Metabolic pathways;ko04142//Lysosome;ko00531//Glycosaminoglycan degradation	K01205	GO:0043226//organelle;GO:0031982//vesicle;GO:0043227//membrane-bounded organelle;GO:0031988//membrane-bounded vesicle	-	GO:0007423//sensory organ development;GO:0048856//anatomical structure development;GO:0007626//locomotory behavior;GO:0048699//generation of neurons;GO:0007399//nervous system development;GO:0044699//single-organism process;GO:0030154//cell differentiation;GO:0042461//photoreceptor cell development;GO:0009987//cellular process;GO:0022008//neurogenesis;GO:0032502//developmental process;GO:0009887/…
ncbi_105075001	PLXNC1	plexin-C1 [Camelus bactrianus]	Organismal Systems	Development	ko04360//Axon guidance	K06572	GO:0044464//cell part;GO:0016020//membrane;GO:0031224//intrinsic component of membrane;GO:0044425//membrane part;GO:0005623//cell	-	GO:0050794//regulation of cellular process;GO:0044699//single-organism process;GO:0044707//single-multicellular organism process;GO:0032501//multicellular organismal process;GO:0065007//biological regulation;GO:0050789//regulation of biological process
[truncated: 20 more rows]

## Sheet: Table S7
Table S7. XJ_vs_NM_0.05_fst_pi_sig_intersect.Annot
GeneID	Symbol	Description	KEGG_A_class	KEGG_B_class	Pathway	K_ID	GO Component	GO Function	GO Process
[truncated: 287 more rows]

## Sheet: Table S8
Table S8. GS_vs_QH_0.05_fst_pi_sig_intersect.Annot
[truncated: 186 more rows]

## Sheet: Table S9
Table S9. NM_vs_QH_0.05_fst_pi_sig_intersect.Annot
[truncated: 311 more rows]

[truncated: 7 more sheets: Table S10, Table S11, Table S12, Table S13, Table S14, Table S15, Table S16]
