# Supplementary material for: Development of Genomic Resources and Identification of Genetic Diversity and Genetic Structure of the Domestic Bactrian Camel in China by RAD Sequencing
Source: Front Genet. 2020 Jul 30;11:797. doi: 10.3389/fgene.2020.00797 (PMC7406665; doi:10.3389/fgene.2020.00797)
Supplement: Supplementary file 11 [file Table_7.XLSX]

## Sheet: Table S21
Table S21. KEGG enrichment of the shared selected genes in Inner Mongolia camel.
KEGG_A_class	KEGG_B_class	Pathway	GS_vs_NM_and_QH_vs_NM_and_XJ_vs_NM (4)	All (6731)	Pvalue	Qvalue	Pathway ID	Genes	K_IDs
Organismal Systems	Nervous system	Long-term depression	2	73	0.000686409	0.00781122	ko04730	ncbi_105075945(GRIA3);ncbi_105075945(GRIA3)	K05199+K05199
Organismal Systems	Environmental adaptation	Circadian entrainment	2	109	0.00152636	0.00781122	ko04713	ncbi_105075945(GRIA3);ncbi_105075945(GRIA3)	K05199+K05199
Organismal Systems	Nervous system	Retrograde endocannabinoid signaling	2	129	0.00213239	0.00781122	ko04723	ncbi_105075945(GRIA3);ncbi_105075945(GRIA3)	K05199+K05199
Organismal Systems	Nervous system	Glutamatergic synapse	2	132	0.00223178	0.00781122	ko04724	ncbi_105075945(GRIA3);ncbi_105075945(GRIA3)	K05199+K05199
Organismal Systems	Nervous system	Dopaminergic synapse	2	148	0.00279892	0.00783698	ko04728	ncbi_105075945(GRIA3);ncbi_105075945(GRIA3)	K05199+K05199
Environmental Information Processing	Signal transduction	cAMP signaling pathway	2	227	0.00649586	0.015157	ko04024	ncbi_105075945(GRIA3);ncbi_105075945(GRIA3)	K05199+K05199
Environmental Information Processing	Signaling molecules and interaction	Neuroactive ligand-receptor interaction	2	328	0.0133052	0.0266103	ko04080	ncbi_105075945(GRIA3);ncbi_105075945(GRIA3)	K05199+K05199
Metabolism	Metabolism of cofactors and vitamins	Porphyrin and chlorophyll metabolism	1	35	0.0206422	0.0361238	ko00860	ncbi_105077747(LOC105077747)	K01764
Cellular Processes	Cell growth and death	Apoptosis	1	88	0.0512899	0.0750027	ko04210	ncbi_105075942(XIAP)	K04725
Environmental Information Processing	Signal transduction	NF-kappa B signaling pathway	1	92	0.0535734	0.0750027	ko04064	ncbi_105075942(XIAP)	K04725
Genetic Information Processing	Transcription	Spliceosome	1	158	0.0906588	0.110282	ko03040	ncbi_105075944(THOC2)	K12879
Genetic Information Processing	Folding, sorting and degradation	Ubiquitin mediated proteolysis	1	165	0.0945272	0.110282	ko04120	ncbi_105075942(XIAP)	K04725
Genetic Information Processing	Translation	RNA transport	1	182	0.10387	0.11186	ko03013	ncbi_105075944(THOC2)	K12879
Cellular Processes	Cellular community - eukaryotes	Focal adhesion	1	242	0.136269	0.136269	ko04510	ncbi_105075942(XIAP)	K04725

## Sheet: Table S22
Table S22. KEGG enrichment of the shared selected genes in Qinghai camel.
KEGG_A_class	KEGG_B_class	Pathway	QH (10)	All (6731)	Pvalue	Qvalue	Pathway ID	Genes	K_IDs
Cellular Processes	Cellular community - eukaryotes	Focal adhesion	3	242	0.00456581	0.0716542	ko04510	ncbi_105061970(COL4A5);ncbi_105061971(COL4A6);ncbi_105075942(XIAP)	K06237+K06237+K04725
Organismal Systems	Nervous system	Long-term depression	2	73	0.00493531	0.0716542	ko04730	ncbi_105075945(GRIA3);ncbi_105075945(GRIA3)	K05199+K05199
Organismal Systems	Digestive system	Protein digestion and absorption	2	96	0.00840866	0.0716542	ko04974	ncbi_105061970(COL4A5);ncbi_105061971(COL4A6)	K06237+K06237
Environmental Information Processing	Signaling molecules and interaction	ECM-receptor interaction	2	97	0.00857888	0.0716542	ko04512	ncbi_105061970(COL4A5);ncbi_105061971(COL4A6)	K06237+K06237
Organismal Systems	Environmental adaptation	Circadian entrainment	2	109	0.0107424	0.0716542	ko04713	ncbi_105075945(GRIA3);ncbi_105075945(GRIA3)	K05199+K05199
Organismal Systems	Nervous system	Retrograde endocannabinoid signaling	2	129	0.0148305	0.0716542	ko04723	ncbi_105075945(GRIA3);ncbi_105075945(GRIA3)	K05199+K05199
Organismal Systems	Nervous system	Glutamatergic synapse	2	132	0.0154941	0.0716542	ko04724	ncbi_105075945(GRIA3);ncbi_105075945(GRIA3)	K05199+K05199
Cellular Processes	Cell growth and death	Cell cycle	2	138	0.0168598	0.0716542	ko04110	ncbi_105075940(STAG2);ncbi_105075940(STAG2)	K06671+K06671
Organismal Systems	Nervous system	Dopaminergic synapse	2	148	0.0192479	0.0727144	ko04728	ncbi_105075945(GRIA3);ncbi_105075945(GRIA3)	K05199+K05199
Environmental Information Processing	Signal transduction	cAMP signaling pathway	2	227	0.0426279	0.144935	ko04024	ncbi_105075945(GRIA3);ncbi_105075945(GRIA3)	K05199+K05199
Metabolism	Xenobiotics biodegradation and metabolism	Drug metabolism - other enzymes	1	37	0.0536645	0.165872	ko00983	ncbi_105079674(HPRT1)	K00760
Environmental Information Processing	Signaling molecules and interaction	Neuroactive ligand-receptor interaction	2	328	0.0822515	0.224146	ko04080	ncbi_105075945(GRIA3);ncbi_105075945(GRIA3)	K05199+K05199
Organismal Systems	Endocrine system	Regulation of lipolysis in adipocyte	1	60	0.0857029	0.224146	ko04923	ncbi_105061987(IRS4)	K17446
Environmental Information Processing	Signal transduction	PI3K-Akt signaling pathway	2	362	0.0975465	0.230223	ko04151	ncbi_105061970(COL4A5);ncbi_105061971(COL4A6)	K06237+K06237
Organismal Systems	Immune system	B cell receptor signaling pathway	1	77	0.108752	0.230223	ko04662	ncbi_105078955(RASGRP3)	K12362
Organismal Systems	Aging	Longevity regulating pathway - multiple species	1	79	0.111429	0.230223	ko04213	ncbi_105061987(IRS4)	K17446
Organismal Systems	Endocrine system	Adipocytokine signaling pathway	1	87	0.122065	0.230223	ko04920	ncbi_105061987(IRS4)	K17446
Cellular Processes	Cell growth and death	Apoptosis	1	88	0.123387	0.230223	ko04210	ncbi_105075942(XIAP)	K04725
Environmental Information Processing	Signal transduction	NF-kappa B signaling pathway	1	92	0.128654	0.230223	ko04064	ncbi_105075942(XIAP)	K04725
Organismal Systems	Aging	Longevity regulating pathway - mammal	1	111	0.153289	0.260591	ko04211	ncbi_105061987(IRS4)	K17446
Organismal Systems	Immune system	Natural killer cell mediated cytotoxicity	1	124	0.169781	0.274884	ko04650	ncbi_105075938(SH2D1A)	K07990
Environmental Information Processing	Signal transduction	AMPK signaling pathway	1	143	0.193365	0.28914	ko04152	ncbi_105061987(IRS4)	K17446
Genetic Information Processing	Transcription	Spliceosome	1	158	0.211557	0.28914	ko03040	ncbi_105075944(THOC2)	K12879
Environmental Information Processing	Signal transduction	FoxO signaling pathway	1	159	0.212756	0.28914	ko04068	ncbi_105061987(IRS4)	K17446
Genetic Information Processing	Folding, sorting and degradation	Ubiquitin mediated proteolysis	1	165	0.219919	0.28914	ko04120	ncbi_105075942(XIAP)	K04725
Organismal Systems	Endocrine system	Insulin signaling pathway	1	166	0.221107	0.28914	ko04910	ncbi_105061987(IRS4)	K17446
Genetic Information Processing	Translation	RNA transport	1	182	0.239896	0.301127	ko03013	ncbi_105075944(THOC2)	K12879
Environmental Information Processing	Signal transduction	cGMP - PKG signaling pathway	1	189	0.247987	0.301127	ko04022	ncbi_105061987(IRS4)	K17446
Metabolism	Nucleotide metabolism	Purine metabolism	1	204	0.265064	0.310765	ko00230	ncbi_105079674(HPRT1)	K00760
Environmental Information Processing	Signal transduction	Rap1 signaling pathway	1	231	0.294926	0.33425	ko04015	ncbi_105078955(RASGRP3)	K12362
Environmental Information Processing	Signal transduction	Ras signaling pathway	1	241	0.305706	0.335291	ko04014	ncbi_105078955(RASGRP3)	K12362
Environmental Information Processing	Signal transduction	MAPK signaling pathway	1	298	0.364369	0.387142	ko04010	ncbi_105078955(RASGRP3)	K12362
Metabolism	Global and overview maps	Biosynthesis of secondary metabolites	1	404	0.461734	0.475726	ko01110	ncbi_105079674(HPRT1)	K00760
Metabolism	Global and overview maps	Metabolic pathways	1	1318	0.887053	0.887053	ko01100	ncbi_105079674(HPRT1)	K00760

## Sheet: Table S23
Table S23. KEGG enrichment of the shared selected genes in Xinjiang camel.
KEGG_A_class	KEGG_B_class	Pathway	XJ (12)	All (6731)	Pvalue	Qvalue	Pathway ID	Genes	K_IDs
Organismal Systems	Nervous system	Long-term depression	2	73	0.00713765	0.119657	ko04730	ncbi_105075945(GRIA3);ncbi_105075945(GRIA3)	K05199+K05199
Organismal Systems	Environmental adaptation	Circadian entrainment	2	109	0.0154267	0.119657	ko04713	ncbi_105075945(GRIA3);ncbi_105075945(GRIA3)	K05199+K05199
Environmental Information Processing	Signaling molecules and interaction	Neuroactive ligand-receptor interaction	3	328	0.0181641	0.119657	ko04080	ncbi_105075945(GRIA3);ncbi_105075945(GRIA3);ncbi_105079301(GRPR)	K05199+K05199+K04169
Organismal Systems	Nervous system	Retrograde endocannabinoid signaling	2	129	0.0212144	0.119657	ko04723	ncbi_105075945(GRIA3);ncbi_105075945(GRIA3)	K05199+K05199
Organismal Systems	Nervous system	Glutamatergic synapse	2	132	0.0221507	0.119657	ko04724	ncbi_105075945(GRIA3);ncbi_105075945(GRIA3)	K05199+K05199
Organismal Systems	Nervous system	Dopaminergic synapse	2	148	0.0274315	0.119657	ko04728	ncbi_105075945(GRIA3);ncbi_105075945(GRIA3)	K05199+K05199
Metabolism	Energy metabolism	Nitrogen metabolism	1	17	0.0299142	0.119657	ko00910	ncbi_105079299(CA5B)	K01672
Organismal Systems	Endocrine system	Renin-angiotensin system	1	25	0.0437056	0.152293	ko04614	ncbi_105079297(ACE2)	K09708
Metabolism	Metabolism of other amino acids	beta-Alanine metabolism	1	32	0.0556254	0.152293	ko00410	ncbi_105072927(HIBCH)	K05605
Metabolism	Carbohydrate metabolism	Propanoate metabolism	1	34	0.059006	0.152293	ko00640	ncbi_105072927(HIBCH)	K05605
Environmental Information Processing	Signal transduction	cAMP signaling pathway	2	227	0.0598294	0.152293	ko04024	ncbi_105075945(GRIA3);ncbi_105075945(GRIA3)	K05199+K05199
Organismal Systems	Digestive system	Mineral absorption	1	49	0.0840088	0.188022	ko04978	ncbi_105068637(S100G)	K14734
Metabolism	Amino acid metabolism	Valine, leucine and isoleucine degradation	1	51	0.0872961	0.188022	ko00280	ncbi_105072927(HIBCH)	K05605
Metabolism	Carbohydrate metabolism	Inositol phosphate metabolism	1	77	0.129058	0.258116	ko00562	ncbi_105072928(INPP1)	K01107
Cellular Processes	Cell growth and death	Apoptosis	1	88	0.146194	0.258293	ko04210	ncbi_105075942(XIAP)	K04725
Environmental Information Processing	Signal transduction	NF-kappa B signaling pathway	1	92	0.152347	0.258293	ko04064	ncbi_105075942(XIAP)	K04725
Organismal Systems	Digestive system	Protein digestion and absorption	1	96	0.158461	0.258293	ko04974	ncbi_105079297(ACE2)	K09708
Metabolism	Nucleotide metabolism	Pyrimidine metabolism	1	101	0.166046	0.258293	ko00240	ncbi_105068638(CTPS2)	K01937
Environmental Information Processing	Signal transduction	Phosphatidylinositol signaling system	1	109	0.178051	0.262391	ko04070	ncbi_105072928(INPP1)	K01107
Metabolism	Global and overview maps	Carbon metabolism	1	118	0.191368	0.267915	ko01200	ncbi_105072927(HIBCH)	K05605
Cellular Processes	Transport and catabolism	Lysosome	1	130	0.208815	0.278421	ko04142	ncbi_105079300(AP1S2)	K12394
Genetic Information Processing	Transcription	Spliceosome	1	158	0.248194	0.310168	ko03040	ncbi_105075944(THOC2)	K12879
Genetic Information Processing	Folding, sorting and degradation	Ubiquitin mediated proteolysis	1	165	0.257753	0.310168	ko04120	ncbi_105075942(XIAP)	K04725
Genetic Information Processing	Translation	Ribosome	1	171	0.265858	0.310168	ko03010	ncbi_105079356(LOC105079356)	K02936
Genetic Information Processing	Translation	RNA transport	1	182	0.280507	0.314168	ko03013	ncbi_105075944(THOC2)	K12879
Environmental Information Processing	Signal transduction	Calcium signaling pathway	1	203	0.307732	0.331404	ko04020	ncbi_105079301(GRPR)	K04169
Cellular Processes	Cellular community - eukaryotes	Focal adhesion	1	242	0.355802	0.36898	ko04510	ncbi_105075942(XIAP)	K04725
Metabolism	Global and overview maps	Metabolic pathways	3	1318	0.426814	0.426814	ko01100	ncbi_105068638(CTPS2);ncbi_105072927(HIBCH);ncbi_105072928(INPP1)	K01937+K05605+K01107

## Sheet: Table S24
Table S24. KEGG enrichment of the shared selected genes in Gansu camel.
KEGG_A_class	KEGG_B_class	Pathway	GS (39)	All (6731)	Pvalue	Qvalue	Pathway ID	Genes	K_IDs
Genetic Information Processing	Folding, sorting and degradation	Ubiquitin mediated proteolysis	7	165	3.71888e-05	0.00223133	ko04120	ncbi_105062972(UBE2A);ncbi_105075942(XIAP);ncbi_105077746(MID1);ncbi_105077746(MID1);ncbi_105079366(UBA1);ncbi_105082123(SKP1);ncbi_105082126(UBE2B)	K10573+K04725+K08285+K08285+K03178+K03094+K10574
Organismal Systems	Endocrine system	Renin-angiotensin system	3	25	0.000378769	0.0113631	ko04614	ncbi_105069792(LOC105069792);ncbi_105069838(LOC105069838);ncbi_105069840(LOC105069840)	K01283+K01283+K01283
Organismal Systems	Nervous system	Long-term depression	3	73	0.00845651	0.126848	ko04730	ncbi_105075945(GRIA3);ncbi_105075945(GRIA3);ncbi_105082124(PPP2CA)	K05199+K05199+K04382
Organismal Systems	Endocrine system	Renin secretion	3	73	0.00845651	0.126848	ko04924	ncbi_105069792(LOC105069792);ncbi_105069838(LOC105069838);ncbi_105069840(LOC105069840)	K01283+K01283+K01283
Genetic Information Processing	Transcription	Spliceosome	4	158	0.0126942	0.15233	ko03040	ncbi_105069785(DDX42);ncbi_105075944(THOC2);ncbi_105082133(DDX46);ncbi_105082133(DDX46)	K12835+K12879+K12811+K12811
Metabolism	Global and overview maps	Degradation of aromatic compounds	1	3	0.0172843	0.16436	ko01220	ncbi_105079362(RGN)	K01053
Metabolism	Glycan biosynthesis and metabolism	Other types of O-glycan biosynthesis	2	37	0.0191753	0.16436	ko00514	ncbi_105083681(OGT);ncbi_105083681(OGT)	K09667+K09667
Genetic Information Processing	Folding, sorting and degradation	Protein processing in endoplasmic reticulum	4	193	0.0246388	0.184791	ko04141	ncbi_105082123(SKP1);ncbi_105082130(SAR1B);ncbi_105082130(SAR1B);ncbi_105082132(SEC24A)	K03094+K07953+K07953+K14007
Cellular Processes	Cell growth and death	Cell cycle	3	138	0.0450684	0.300456	ko04110	ncbi_105075940(STAG2);ncbi_105075940(STAG2);ncbi_105082123(SKP1)	K06671+K06671+K03094
Organismal Systems	Nervous system	Dopaminergic synapse	3	148	0.0535343	0.321206	ko04728	ncbi_105075945(GRIA3);ncbi_105075945(GRIA3);ncbi_105082124(PPP2CA)	K05199+K05199+K04382
Environmental Information Processing	Signal transduction	Hippo signaling pathway	3	189	0.095436	0.439465	ko04390	ncbi_105079084(AMOT);ncbi_105082121(TCF7);ncbi_105082124(PPP2CA)	K16819+K02620+K04382
Environmental Information Processing	Signal transduction	TGF-beta signaling pathway	2	91	0.0971271	0.439465	ko04350	ncbi_105082123(SKP1);ncbi_105082124(PPP2CA)	K03094+K04382
Organismal Systems	Digestive system	Protein digestion and absorption	2	96	0.106255	0.439465	ko04974	ncbi_105061970(COL4A5);ncbi_105061971(COL4A6)	K06237+K06237
Environmental Information Processing	Signaling molecules and interaction	ECM-receptor interaction	2	97	0.108108	0.439465	ko04512	ncbi_105061970(COL4A5);ncbi_105061971(COL4A6)	K06237+K06237
Metabolism	Carbohydrate metabolism	Ascorbate and aldarate metabolism	1	20	0.109866	0.439465	ko00053	ncbi_105079362(RGN)	K01053
Genetic Information Processing	Translation	mRNA surveillance pathway	2	109	0.130994	0.442694	ko03015	ncbi_105062966(UPF3B);ncbi_105082124(PPP2CA)	K14328+K04382
Organismal Systems	Environmental adaptation	Circadian entrainment	2	109	0.130994	0.442694	ko04713	ncbi_105075945(GRIA3);ncbi_105075945(GRIA3)	K05199+K05199
Environmental Information Processing	Signal transduction	PI3K-Akt signaling pathway	4	362	0.155521	0.442694	ko04151	ncbi_105061970(COL4A5);ncbi_105061971(COL4A6);ncbi_105069779(LOC105069779);ncbi_105082124(PPP2CA)	K06237+K06237+K05438+K04382
Cellular Processes	Cellular community - eukaryotes	Focal adhesion	3	242	0.16387	0.442694	ko04510	ncbi_105061970(COL4A5);ncbi_105061971(COL4A6);ncbi_105075942(XIAP)	K06237+K06237+K04725
Metabolism	Carbohydrate metabolism	Pentose phosphate pathway	1	32	0.170043	0.442694	ko00030	ncbi_105079362(RGN)	K01053
Metabolism	Carbohydrate metabolism	Pentose and glucuronate interconversions	1	32	0.170043	0.442694	ko00040	ncbi_105066220(KL)	K14756
Organismal Systems	Nervous system	Retrograde endocannabinoid signaling	2	129	0.171284	0.442694	ko04723	ncbi_105075945(GRIA3);ncbi_105075945(GRIA3)	K05199+K05199
Cellular Processes	Cell growth and death	Oocyte meiosis	2	132	0.177506	0.442694	ko04114	ncbi_105082123(SKP1);ncbi_105082124(PPP2CA)	K03094+K04382
Organismal Systems	Nervous system	Glutamatergic synapse	2	132	0.177506	0.442694	ko04724	ncbi_105075945(GRIA3);ncbi_105075945(GRIA3)	K05199+K05199
Metabolism	Metabolism of cofactors and vitamins	Porphyrin and chlorophyll metabolism	1	35	0.184456	0.442694	ko00860	ncbi_105077747(LOC105077747)	K01764
Environmental Information Processing	Signal transduction	AMPK signaling pathway	2	143	0.200615	0.462957	ko04152	ncbi_105069787(STRADA);ncbi_105082124(PPP2CA)	K08271+K04382
Genetic Information Processing	Folding, sorting and degradation	Proteasome	1	47	0.239709	0.492965	ko03050	ncbi_105069781(PSMC5)	K03066
Metabolism	Carbohydrate metabolism	Starch and sucrose metabolism	1	48	0.244145	0.492965	ko00500	ncbi_105066220(KL)	K14756
Genetic Information Processing	Transcription	Basal transcription factors	1	48	0.244145	0.492965	ko03022	ncbi_105083683(TAF1)	K03125
Genetic Information Processing	Translation	Ribosome	2	171	0.26075	0.492965	ko03010	ncbi_105062968(RPL39);ncbi_105083676(RPS4X)	K02924+K02987
Organismal Systems	Excretory system	Endocrine and other factor-regulated calcium reabsorption	1	52	0.261639	0.492965	ko04961	ncbi_105066220(KL)	K14756
Environmental Information Processing	Signal transduction	Wnt signaling pathway	2	172	0.262915	0.492965	ko04310	ncbi_105082121(TCF7);ncbi_105082123(SKP1)	K02620+K03094
Genetic Information Processing	Translation	RNA transport	2	182	0.284573	0.513803	ko03013	ncbi_105062966(UPF3B);ncbi_105075944(THOC2)	K14328+K12879
Environmental Information Processing	Signaling molecules and interaction	Neuroactive ligand-receptor interaction	3	328	0.295545	0.513803	ko04080	ncbi_105069779(LOC105069779);ncbi_105075945(GRIA3);ncbi_105075945(GRIA3)	K05438+K05199+K05199
Environmental Information Processing	Signal transduction	cGMP - PKG signaling pathway	2	189	0.299718	0.513803	ko04022	ncbi_105062990(SLC25A5);ncbi_105082119(VDAC1)	K05863+K05862
Environmental Information Processing	Signal transduction	Calcium signaling pathway	2	203	0.329872	0.544217	ko04020	ncbi_105062990(SLC25A5);ncbi_105082119(VDAC1)	K05863+K05862
Environmental Information Processing	Signal transduction	mTOR signaling pathway	1	70	0.3356	0.544217	ko04150	ncbi_105069787(STRADA)	K08271
Organismal Systems	Immune system	B cell receptor signaling pathway	1	77	0.362369	0.572161	ko04662	ncbi_105069778(CD79B)	K06507
Environmental Information Processing	Signal transduction	cAMP signaling pathway	2	227	0.380764	0.585791	ko04024	ncbi_105075945(GRIA3);ncbi_105075945(GRIA3)	K05199+K05199
Cellular Processes	Cell growth and death	Apoptosis	1	88	0.402324	0.603486	ko04210	ncbi_105075942(XIAP)	K04725
Environmental Information Processing	Signal transduction	NF-kappa B signaling pathway	1	92	0.416239	0.609131	ko04064	ncbi_105075942(XIAP)	K04725
Environmental Information Processing	Signaling molecules and interaction	Cytokine-cytokine receptor interaction	2	267	0.461927	0.651254	ko04060	ncbi_105069779(LOC105069779);ncbi_105083680(CXCR3)	K05438+K04188
Cellular Processes	Cellular community - eukaryotes	Adherens junction	1	108	0.468811	0.651254	ko04520	ncbi_105082121(TCF7)	K02620
Organismal Systems	Aging	Longevity regulating pathway - mammal	1	111	0.478141	0.651254	ko04211	ncbi_105066220(KL)	K14756
Organismal Systems	Endocrine system	GnRH signaling pathway	1	115	0.490333	0.651254	ko04912	ncbi_105069789(MAP3K3)	K04421
Metabolism	Global and overview maps	Carbon metabolism	1	118	0.499295	0.651254	ko01200	ncbi_105079362(RGN)	K01053
Organismal Systems	Endocrine system	Melanogenesis	1	124	0.51676	0.659693	ko04916	ncbi_105082121(TCF7)	K02620
Metabolism	Energy metabolism	Oxidative phosphorylation	1	128	0.528072	0.660089	ko00190	ncbi_105079364(NDUFB11)	K11351
Organismal Systems	Nervous system	Neurotrophin signaling pathway	1	135	0.54725	0.670102	ko04722	ncbi_105069789(MAP3K3)	K04421
Environmental Information Processing	Signal transduction	Sphingolipid signaling pathway	1	141	0.563082	0.675698	ko04071	ncbi_105082124(PPP2CA)	K04382
Cellular Processes	Cellular community - eukaryotes	Signaling pathways regulating pluripotency of stem cells	1	154	0.595556	0.700655	ko04550	ncbi_105075869(ESX1)	K18491
Environmental Information Processing	Signal transduction	Jak-STAT signaling pathway	1	168	0.627899	0.720755	ko04630	ncbi_105069779(LOC105069779)	K05438
Cellular Processes	Cellular community - eukaryotes	Tight junction	1	172	0.636667	0.720755	ko04530	ncbi_105082124(PPP2CA)	K04382
Metabolism	Global and overview maps	Microbial metabolism in diverse environments	1	179	0.651529	0.721816	ko01120	ncbi_105079362(RGN)	K01053
Organismal Systems	Circulatory system	Adrenergic signaling in cardiomyocytes	1	185	0.663795	0.721816	ko04261	ncbi_105082124(PPP2CA)	K04382
Organismal Systems	Immune system	Chemokine signaling pathway	1	190	0.673695	0.721816	ko04062	ncbi_105083680(CXCR3)	K04188
Metabolism	Global and overview maps	Biosynthesis of antibiotics	1	231	0.744841	0.784043	ko01130	ncbi_105079362(RGN)	K01053
Environmental Information Processing	Signal transduction	MAPK signaling pathway	1	298	0.829862	0.858478	ko04010	ncbi_105069789(MAP3K3)	K04421
Metabolism	Global and overview maps	Biosynthesis of secondary metabolites	1	404	0.911173	0.926616	ko01110	ncbi_105079362(RGN)	K01053
Metabolism	Global and overview maps	Metabolic pathways	3	1318	0.989079	0.989079	ko01100	ncbi_105066220(KL);ncbi_105079362(RGN);ncbi_105079364(NDUFB11)	K14756+K01053+K11351
